# Supplementary material for: Integrated genomic and transcriptomic analysis of maize SRC2-like genes highlights divergent roles in abiotic stress responses
Source: Front Plant Sci. 2026 Mar 2;17:1779434. doi: 10.3389/fpls.2026.1779434 (PMC12989361; doi:10.3389/fpls.2026.1779434)
Supplement: Supplementary Table 1 — Sequences of primer and probe for molecular identification. [file DataSheet1.xlsx]

## Sheet: List
	Table S1. Sequences of primer and probe for molecular identification.
	Table S2. The summary of reads analysis from RNA-Seq data.
	Table S3. The SRC2L genes in monocotyledon species.
	Table S4. Analysis of cis-acting elements within the promoter region of the ZmSRC2L genes
	Table S5. Predicted potential regulatory transcription factors for ZmSRC2L genes.
	Table S6. The expression patterns of ZmSRC2L genes under abiotic stress conditions.

## Sheet: S1
Table S1. Sequences of primer and probe for molecular identification.
Experiment	Primer Name	Primer Sequence
Gene clone	ZmSRC2L1-CDS-F	AGTGTCCTCCCATCTCATCCA
	ZmSRC2L1-CDS-R	GTTGCCTGGATTTCGGTTCC
	ZmSRC2L2-CDS-F	ATGGCATACCGGGAGTTGG
	ZmSRC2L2-CDS-R	ATGGTGAGTTGAGAGCGAGGG
	ZmSRC2L3-CDS-F	ATGGGTTCCCGCTACGAGG
	ZmSRC2L3-CDS-R	GTAGTCGTCGTCGCCGCCATAG
	ZmSRC2L4-CDS-F	GCCTTGCGGATGTTTTCGTT
	ZmSRC2L4-CDS-R	CCAATGCATCGTTGAACCCG
	ZmSRC2L5-CDS-F	GACCCACCAGTCATGCAGAA
	ZmSRC2L5-CDS-R	CTCTCAGATGCGCGGTATCA
	ZmSRC2L6-CDS-F	ACACGGAAAACAAAGCGTGG
	ZmSRC2L6-CDS-R	ACATGGATTGGCAGTAGCCC
	ZmSRC2L7-CDS-F	CGTAACCGTGAGACCCCAAA
	ZmSRC2L7-CDS-R	TGCGGAATAGGGAGGACAGA
	ZmSRC2L8-CDS-F	TGCTCCTCTCTTCGTTCGGA
	ZmSRC2L8-CDS-R	GGCCAGAAGCTCCAAAAAGC
	ZmSRC2L9-CDS-F	ATGTCGTCGGTCTCCGGCG
	ZmSRC2L9-CDS-R	CGGGTATTGACTCGGCGGTG
	ZmSRC2L10-CDS-F	ATGGAGCGTCCGTGCCCGCG
	ZmSRC2L10-CDS-R	GCCGTACAAACACCGATCG
	ZmSRC2L11-CDS-F	ATGGCGTGTAGAACGCTGG
	ZmSRC2L11-CDS-R	AGCGGCTAGCTTCCACCGGCTG
	ZmSRC2L12-CDS-F	ATGGGCTCACGCTACGAGGTG
	ZmSRC2L12-CDS-R	GTAGTCGTCGTCGCCGCCATAG
	ZmSRC2L13-CDS-F	ATGGCGTACAGGGCGTTGG
	ZmSRC2L13-CDS-R	CACTGCCGCCCGTTTTGCTTCG
	ZmSRC2L14-CDS-F	ATGGCGACGCGGTCGCTGG
	ZmSRC2L14-CDS-R	GAAATCGAAGCCGCCGCCGTCG
	ZmSRC2L15-CDS-F	TCGGTTGAGTCGTCGCAATA
	ZmSRC2L15-CDS-R	TGTCGCCCGCTAGTTCATTT
Ds insertion identify	ZmSRC2L2-Ds-F	GAGAAGAGAAGAGAAGGAAGA
	ZmSRC2L2-Ds-R	TGATAGACTGGACACTGATG
	Ds5'	ATACGATAACGGTCGGTACGG
RT-qPCR	ZmSRC2L1-qPCR-F	GCTGCTCCACTACCTGCC
	ZmSRC2L1-qPCR-R	GTCCTCCACGTAGCTCGC
	ZmSRC2L2-qPCR-F	CAGGTGGCGTCGTACCAG
	ZmSRC2L2-qPCR-R	GGGACCCGCTTTACCACC
	ZmSRC2L3-qPCR-F	CGTCAAGGAGCCGTCCAG
	ZmSRC2L3-qPCR-R	GAACCGTATCCGCCTCCG
	ZmSRC2L4-qPCR-F	TCTTCTCCCGGACTCGCA
	ZmSRC2L4-qPCR-R	GTGTACCACGGCGTTCCA
	ZmSRC2L5-qPCR-F	AGGTCCACATCCCGCTCT
	ZmSRC2L5-qPCR-R	GGCTTGCCCGAGGAGATC
	ZmSRC2L6-qPCR-F	AGCAACCTGGAGTCGTTGAG
	ZmSRC2L6-qPCR-R	GGTCCATCGTGTGATCCTGAA
	ZmSRC2L7-qPCR-F	GAAGACGCGAGGGGGATG
	ZmSRC2L7-qPCR-R	GAGGGGCTCGTGCGTATC
	ZmSRC2L8-qPCR-F	ACCAAGAGGCGCGAAACA
	ZmSRC2L8-qPCR-R	GTGGTGCATCTCCGCCTT
	ZmSRC2L9-qPCR-F	CCCCGAACAACACGAGCT
	ZmSRC2L9-qPCR-R	CGGACAGGCTGCACATGA
	ZmSRC2L10-qPCR-F	CGTCCTTCTGGTGCGGTT
	ZmSRC2L10-qPCR-R	CCAGCTGGTAGGACACGC
	ZmSRC2L11-qPCR-F	GTCTACGCGGTGGCCTAC
	ZmSRC2L11-qPCR-R	CTGTGAGCAGGACGGTGG
	ZmSRC2L12-qPCR-F	ACGCTACGAGGTGGAGGT
	ZmSRC2L12-qPCR-R	GGTTCTCGCCGTTGTCGA
	ZmSRC2L13-qPCR-F	CTGTCGGCCAAGGACCTG
	ZmSRC2L13-qPCR-R	GTGTTCCAGGACGGGTGG
	ZmSRC2L14-qPCR-F	GCTTACCCGCCCTCATCC
	ZmSRC2L14-qPCR-R	CGAAGGGTAGGCCGTCAC
	ZmSRC2L15-qPCR-F	ACGACCCCTCCATCCTCC
	ZmSRC2L15-qPCR-R	CTGCGGGATCGTGGCTAG
	ZmUBQ-F	CTGGTGCCCTCTCCATATGG
	ZmUBQ-R	CAACACTGACACGACTCATGACA
Subcellular Localization	ZmSRC2L1-GFP-F	cgggggacgagctcggtaccATGGGCTCCCGCTACGAGG
	ZmSRC2L1-GFP-R	gcccttgctcaccatgtcgacGGTAATCGTCATCGTAATCTCCG
	ZmSRC2L2-GFP-F	cgggggacgagctcggtaccATGGCATACCGGGAGTTGG
	ZmSRC2L2-GFP-R	gcccttgctcaccatgtcgacATGGTGAGTTGAGAGCGAGGG
	ZmSRC2L3-GFP-F	cgggggacgagctcggtaccATGGGTTCCCGCTACGAGG
	ZmSRC2L3-GFP-R	gcccttgctcaccatgtcgacGTAGTCGTCGTCGCCGCCATAG
	ZmSRC2L4-GFP-F	cgggggacgagctcggtaccATGGCGATGGCGTACCGTG
	ZmSRC2L4-GFP-R	gcccttgctcaccatgtcgacAAATGCCAATGCATCGTTGAA
	ZmSRC2L5-GFP-F	cgggggacgagctcggtaccATGGCGACGACGCGGCCG
	ZmSRC2L5-GFP-R	gcccttgctcaccatgtcgacGAAATCGAAGCCACCGCCG
	ZmSRC2L6-GFP-F	cgggggacgagctcggtaccATGCAAATGGCGAAAACG
	ZmSRC2L6-GFP-R	gcccttgctcaccatgtcgacGAATGGTGCATCTGAAGATAA
	ZmSRC2L7-GFP-F	cgggggacgagctcggtaccATGGAGGCGCCGGACGAGG
	ZmSRC2L7-GFP-R	gcccttgctcaccatgtcgacCTTGCCTGGACTCCTCAAAA
	ZmSRC2L8-GFP-F	cgggggacgagctcggtaccATGATGCCGGCGCCGCCAG
	ZmSRC2L8-GFP-R	gcccttgctcaccatgtcgacGTTCCTCAATTTTTTTTGGTGGTG
	ZmSRC2L9-GFP-F	cgggggacgagctcggtaccATGTCGTCGGTCTCCGGCG
	ZmSRC2L9-GFP-R	gcccttgctcaccatgtcgacCGGGTATTGACTCGGCGGTG
	ZmSRC2L10-GFP-F	cgggggacgagctcggtaccATGGAGCGTCCGTGCCCGCG
	ZmSRC2L10-GFP-R	gcccttgctcaccatgtcgacGCCGTACAAACACCGATCG
	ZmSRC2L11-GFP-F	cgggggacgagctcggtaccATGGCGTGTAGAACGCTGG
	ZmSRC2L11-GFP-R	gcccttgctcaccatgtcgacAGCGGCTAGCTTCCACCGGCTG
	ZmSRC2L12-GFP-F	cgggggacgagctcggtaccATGGGCTCACGCTACGAGGTG
	ZmSRC2L12-GFP-R	gcccttgctcaccatgtcgacGTAGTCGTCGTCGCCGCCATAG
	ZmSRC2L13-GFP-F	cgggggacgagctcggtaccATGGCGTACAGGGCGTTGG
	ZmSRC2L13-GFP-R	gcccttgctcaccatgtcgacCACTGCCGCCCGTTTTGCTTCG
	ZmSRC2L14-GFP-F	cgggggacgagctcggtaccATGGCGACGCGGTCGCTGG
	ZmSRC2L14-GFP-R	gcccttgctcaccatgtcgacGAAATCGAAGCCGCCGCCGTCG
	ZmSRC2L15-GFP-F	cgggggacgagctcggtaccATGGCTTCCCCATCCCCTTC
	ZmSRC2L15-GFP-R	gcccttgctcaccatgtcgacATAGTCGCCACGATACTCG

## Sheet: S2
Table S2. The summary of reads analysis from RNA-Seq data.
Sample	Raw_Reads	clean Reads	Ratio of clean Reads (%)	Alignment rate (%)
HL-L-CK1	23185430	22935553	98.9223	92.8
HL-L-CK2	23224584	22953466	98.8326	93.24
HL-L-CK3	22265341	21965873	98.655	93.26
HT1h-L1	21892666	21557076	98.4671	93.15
HT1h-L2	22054469	21666995	98.2431	92.93
HT1h-L3	23203115	22859531	98.5192	93.08
HT3h-L1	22542003	22275286	98.8168	92.76
HT3h-L2	22616338	22346136	98.8053	92.26
HT3h-L3	27050210	23832532	88.1048	93.29
HT6h-L1	23523426	23260680	98.883	93.14
HT6h-L2	22329411	22034771	98.6805	93.24
HT6h-L3	23932241	23645442	98.8016	93.15
HT12h-L1	22755034	22419502	98.5255	93.81
HT12h-L2	23615269	23330115	98.7925	92.66
HT12h-L3	23317405	22864292	98.0568	91.89
HT24h-L1	23372696	23113043	98.8891	92.41
HT24h-L2	23592782	23322857	98.8559	92.58
HT24h-L3	22185511	21892205	98.6779	92.19
LT1h-L1	23164782	22895572	98.8378	93.65
LT1h-L2	23045014	22790263	98.8946	92.85
LT1h-L3	23761595	23417328	98.5512	92.4
LT3h-L1	22392912	22085035	98.6251	92.77
LT3h-L2	26023856	25669258	98.6374	93.08
LT3h-L3	25219868	24824044	98.4305	93.41
LT6h-L1	23515646	23233740	98.8012	93.4
LT6h-L2	23408934	23066297	98.5363	92.51
LT6h-L3	24923380	24568042	98.5743	93.56
LT12h-L1	23598744	23262725	98.5761	91.93
LT12h-L2	22695978	22291380	98.2173	92.09
LT12h-L3	24203301	23880207	98.6651	93.21
LT24h-L1	24115398	23770358	98.5692	93.04
LT24h-L2	24257941	23946953	98.718	92.74
LT24h-L3	22496997	22226193	98.7963	92.63
HL-R-CK1	22921745	22626526	98.7121	93.1
HL-R-CK2	23385097	23143289	98.966	92.7
HL-R-CK3	22757769	22446898	98.634	93.12
HT1h-R1	22420575	22138622	98.7424	92.85
HT1h-R2	22917083	22633563	98.7628	91.86
HT1h-R3	22568013	22284671	98.7445	91.84
HT3h-R1	22968477	22660573	98.6594	92.64
HT3h-R2	23003671	22710864	98.7271	91.58
HT3h-R3	22116020	21770869	98.4394	92.68
HT6h-R1	23096851	22772612	98.5962	92.47
HT6h-R2	22270842	22003950	98.8016	92.88
HT6h-R3	23867921	23596039	98.8609	92.07
HT12h-R1	23216363	22956836	98.8821	92.86
HT12h-R2	23073987	22815402	98.8793	93.16
HT12h-R3	22495153	22233362	98.8362	89.49
HT24h-R1	23724183	23462821	98.8983	90.91
HT24h-R2	22326068	22042173	98.7284	92.24
HT24h-R3	26230180	25933749	98.8699	90.37
LT1h-R1	22720528	22483455	98.9566	92.65
LT1h-R2	23092292	22810141	98.7782	92.39
LT1h-R3	23203201	22936334	98.8499	92.42
LT3h-R1	24393079	24144611	98.9814	93.18
LT3h-R2	21907776	21651806	98.8316	92.38
LT3h-R3	23043396	22769621	98.8119	92.86
LT6h-R1	22324885	22057133	98.8007	93.66
LT6h-R2	23662674	23304166	98.4849	92.32
LT6h-R3	21770841	21518337	98.8402	93.22
LT12h-R1	21758087	21504222	98.8332	92.58
LT12h-R2	23958493	23687119	98.8673	94.01
LT12h-R3	23966649	23691325	98.8512	92.75
LT24h-R1	22657893	22410100	98.9064	91.32
LT24h-R2	22487377	22204586	98.7424	92.37
LT24h-R3	21592797	21313274	98.7055	92.4
CK-L1	22938127	22657751	98.7777	92.98
CK-L2	22733988	22414822	98.5961	92.29
CK-L3	22989170	22627160	98.4253	92.67
MD-L1	22248480	21929499	98.5663	94.11
MD-L2	24607544	24317813	98.8226	93.55
MD-L3	24901437	24620421	98.8715	93.34
SD-L1	23990578	23718626	98.8664	91.99
SD-L2	23234613	22946380	98.7595	92.78
SD-L3	23789805	23528039	98.8997	92.94
CK-R1	23610358	23290549	98.6455	92.8
CK-R2	23267448	23011668	98.9007	92.37
CK-R3	24406271	24149262	98.947	93.37
MD-R1	22091072	21846150	98.8913	90.85
MD-R2	22259225	21994812	98.8121	90.82
MD-R3	23640963	20878311	88.3141	85.54
SD-R1	22479169	22218991	98.8426	86.45
SD-R2	22743258	22484874	98.8639	86.14
SD-R3	24495423	23007508	93.9257	85.42
Total	1951809172	1920564435	98.4246	92.3196

## Sheet: S3
Table S3. The SRC2L genes in monocotyledon species.
Gene_ID	Species	Chromosomes	Group	Number
LOC_Os08g44850.1	Oryza sativa	1	group Ⅰ	1
LOC_Os07g47390.1	Oryza sativa	1	group Ⅳ	2
LOC_Os07g47400.1	Oryza sativa	1	group Ⅳ	3
LOC_Os01g70790.1	Oryza sativa	5	group Ⅳ	4
LOC_Os01g63470.1	Oryza sativa	5	group Ⅰ	5
LOC_Os01g27190.1	Oryza sativa	7	group Ⅳ	6
LOC_Os05g05650.1	Oryza sativa	7	group Ⅳ	7
LOC_Os05g30740.1	Oryza sativa	8	group Ⅳ	8
Sobic.003G164700.1	Sorghum bicolor	2	group Ⅳ	1
Sobic.003G416500.1	Sorghum bicolor	2	group Ⅳ	2
Sobic.009G116600.1	Sorghum bicolor	3	group Ⅳ	3
Sobic.009G044200.1	Sorghum bicolor	3	group Ⅳ	4
Sobic.005G139000.1	Sorghum bicolor	5	group Ⅲ	5
Sobic.006G010500.3	Sorghum bicolor	6	group Ⅳ	6
Sobic.002G138700.1	Sorghum bicolor	9	group Ⅰ	7
Sobic.002G411900.2	Sorghum bicolor	9	group Ⅳ	8
Sevir.7G041652.1	Setaria viridis	2	group Ⅳ	1
Sevir.2G438400.1	Setaria viridis	3	group Ⅳ	2
Sevir.5G048600.2	Setaria viridis	3	group Ⅰ	3
Sevir.5G448800.1	Setaria viridis	5	group Ⅳ	4
Sevir.5G168000.1	Setaria viridis	5	group Ⅳ	5
Sevir.5G390700.2	Setaria viridis	5	group Ⅰ	6
Sevir.8G150900.1	Setaria viridis	5	group Ⅲ	7
Sevir.3G274300.2	Setaria viridis	6	group Ⅳ	8
Sevir.3G039400.1	Setaria viridis	7	group Ⅳ	9
Sevir.6G256900.1	Setaria viridis	8	group Ⅰ	10
Zm00001d022478	Zea mays	7	group Ⅳ	1
Zm00001d019750	Zea mays	7	group Ⅰ	2
Zm00001d004483	Zea mays	2	group Ⅳ	3
Zm00001d005315	Zea mays	2	group Ⅰ	4
Zm00001d031892	Zea mays	1	group Ⅰ	5
Zm00001d037892	Zea mays	6	group Ⅳ	6
Zm00001d043990	Zea mays	3	group Ⅱ	7
Zm00001d043082	Zea mays	3	group Ⅱ	8
Zm00001d042214	Zea mays	3	group Ⅳ	9
Zm00001d040838	Zea mays	3	group Ⅳ	10
Zm00001d012336	Zea mays	8	group Ⅰ	11
Zm00001d011919	Zea mays	8	group Ⅳ	12
Zm00001d052662	Zea mays	4	group Ⅲ	13
Zm00001d051926	Zea mays	4	group Ⅱ	14
Zm00001d016635	Zea mays	5	group Ⅲ	15
Seita.2G137400.1	Setaria italica	2	group Ⅰ	1
Seita.2G426700.1	Setaria italica	2	group Ⅳ	2
Seita.3G038200.1	Setaria italica	3	group Ⅳ	3
Seita.3G267500.1	Setaria italica	3	group Ⅳ	4
Seita.5G049200.1	Setaria italica	5	group Ⅰ	5
Seita.5G168100.1	Setaria italica	5	group Ⅳ	6
Seita.5G360200.1	Setaria italica	5	group Ⅱ	7
Seita.5G385500.1	Setaria italica	5	group Ⅰ	8
Seita.5G442200.1	Setaria italica	5	group Ⅳ	9
Seita.6G252500.1	Setaria italica	6	group Ⅰ	10
Seita.7G014100.1	Setaria italica	7	group Ⅳ	11
Seita.8G141100.1	Setaria italica	8	group Ⅲ	12
Seita.9G508500.1	Setaria italica	9	group Ⅱ	13

## Sheet: S4
Table S4. Analysis of cis-acting elements within the promoter region of the ZmSRC2L genes
Gene_ID	Motif_name	Motif_seq	Site	Motif_length	Motif_strand	Organism	Annotation
Zm00001d004483	LTR	CCGAAA	727	6	+	Hordeum vulgare	cis-acting element involved in low-temperature responsiveness
Zm00001d004483	LTR	CCGAAA	783	6	+	Hordeum vulgare	cis-acting element involved in low-temperature responsiveness
Zm00001d004483	LTR	CCGAAA	1401	6	-	Hordeum vulgare	cis-acting element involved in low-temperature responsiveness
Zm00001d004483	circadian	CAAAGATATC	1168	9	+	Lycopersicon esculentum	cis-acting regulatory element involved in circadian control
Zm00001d004483	AT-rich element	ATAGAAATCAA	831	10	+	Glycine max	binding site of AT-rich DNA binding protein (ATBP-1)
Zm00001d004483	ABRE3a	TACGTG	1215	6	-	Zea mays
Zm00001d004483	TCA	TCATCTTCAT	712	9	+	Pisum sativum
Zm00001d004483	as-1	TGACG	685	5	-	Arabidopsis thaliana
Zm00001d004483	as-1	TGACG	1212	5	-	Arabidopsis thaliana
Zm00001d004483	I-box	GTATAAGGCC	1504	9	-	Larix laricina	part of a light responsive element
Zm00001d004483	MYC	CATTTG	1074	6	-	Arabidopsis thaliana
Zm00001d004483	TGACG-motif	TGACG	685	5	-	Hordeum vulgare	cis-acting regulatory element involved in the MeJA-responsiveness
Zm00001d004483	TGACG-motif	TGACG	1212	5	-	Hordeum vulgare	cis-acting regulatory element involved in the MeJA-responsiveness
Zm00001d004483	ABRE	ACGTG	131	5	-	Arabidopsis thaliana	cis-acting element involved in the abscisic acid responsiveness
Zm00001d004483	ABRE	ACGTG	1215	5	-	Arabidopsis thaliana	cis-acting element involved in the abscisic acid responsiveness
Zm00001d004483	WRE3	CCACCT	1935	6	+	Pisum sativum
Zm00001d004483	CGTCA-motif	CGTCA	685	5	+	Hordeum vulgare	cis-acting regulatory element involved in the MeJA-responsiveness
Zm00001d004483	CGTCA-motif	CGTCA	1212	5	+	Hordeum vulgare	cis-acting regulatory element involved in the MeJA-responsiveness
Zm00001d004483	TATA-box	ATATAT	223	6	+	Brassica napus	core promoter element around -30 of transcription start
Zm00001d004483	TATA-box	TATA	224	4	+	Arabidopsis thaliana	core promoter element around -30 of transcription start
Zm00001d004483	TATA-box	TATA	345	4	+	Arabidopsis thaliana	core promoter element around -30 of transcription start
Zm00001d004483	TATA-box	TACAAAA	603	7	-	Oryza sativa	core promoter element around -30 of transcription start
Zm00001d004483	TATA-box	TATA	1151	4	-	Arabidopsis thaliana	core promoter element around -30 of transcription start
Zm00001d004483	TATA-box	TACATAAA	1153	8	+	Oryza sativa	core promoter element around -30 of transcription start
Zm00001d004483	TATA-box	ccTATAAAaa	1448	9	+	Arabidopsis thaliana	core promoter element around -30 of transcription start
Zm00001d004483	TATA-box	TATA	1450	4	-	Arabidopsis thaliana	core promoter element around -30 of transcription start
Zm00001d004483	TATA-box	TATA	1509	4	-	Arabidopsis thaliana	core promoter element around -30 of transcription start
Zm00001d004483	TATA-box	ATATAT	1529	6	-	Brassica napus	core promoter element around -30 of transcription start
Zm00001d004483	TATA-box	TATA	1530	4	-	Arabidopsis thaliana	core promoter element around -30 of transcription start
Zm00001d004483	TATA-box	TATA	1633	4	-	Arabidopsis thaliana	core promoter element around -30 of transcription start
Zm00001d004483	TATA-box	TATATA	1948	6	-	Arabidopsis thaliana	core promoter element around -30 of transcription start
Zm00001d004483	TATA-box	ATATAT	1949	6	-	Brassica napus	core promoter element around -30 of transcription start
Zm00001d004483	TATA-box	TATATA	1950	6	-	Arabidopsis thaliana	core promoter element around -30 of transcription start
Zm00001d004483	TATA-box	ATATAT	1951	6	-	Brassica napus	core promoter element around -30 of transcription start
Zm00001d004483	TATA-box	TATATA	1952	6	-	Arabidopsis thaliana	core promoter element around -30 of transcription start
Zm00001d004483	TATA-box	TATA	1954	4	-	Arabidopsis thaliana	core promoter element around -30 of transcription start
Zm00001d004483	Unnamed__4	CTCC	338	4	-	Petroselinum hortense
Zm00001d004483	Unnamed__4	CTCC	446	4	-	Petroselinum hortense
Zm00001d004483	Unnamed__4	CTCC	518	4	-	Petroselinum hortense
Zm00001d004483	Unnamed__4	CTCC	725	4	+	Petroselinum hortense
Zm00001d004483	Unnamed__4	CTCC	1036	4	-	Petroselinum hortense
Zm00001d004483	Unnamed__4	CTCC	1372	4	+	Petroselinum hortense
Zm00001d004483	Unnamed__4	CTCC	1607	4	+	Petroselinum hortense
Zm00001d004483	Unnamed__4	CTCC	1756	4	-	Petroselinum hortense
Zm00001d004483	Unnamed__4	CTCC	1886	4	+	Petroselinum hortense
Zm00001d004483	Unnamed__4	CTCC	1959	4	-	Petroselinum hortense
Zm00001d004483	AT~TATA-box	TATATA	1948	6	-	Arabidopsis thaliana
Zm00001d004483	AT~TATA-box	TATATA	1950	6	-	Arabidopsis thaliana
Zm00001d004483	AT~TATA-box	TATATA	1952	6	-	Arabidopsis thaliana
Zm00001d004483	MYB	CAACAG	441	6	-	Arabidopsis thaliana
Zm00001d004483	box S	AGCCACC	1930	7	+	Arabidopsis thaliana
Zm00001d004483	G-box	TACGTG	1215	6	-	Arabidopsis thaliana	cis-acting regulatory element involved in light responsiveness
Zm00001d004483	GARE-motif	TCTGTTG	440	7	+	Brassica oleracea	gibberellin-responsive element
Zm00001d004483	G-Box	CACGTT	131	6	+	Pisum sativum	cis-acting regulatory element involved in light responsiveness
Zm00001d004483	Myb-binding site	CAACAG	441	6	-	Nicotiana tabacum
Zm00001d004483	O2-site	GATGATGTGG	1206	9	-	Zea mays	cis-acting regulatory element involved in zein metabolism regulation
Zm00001d004483	ARE	AAACCA	137	6	-	Zea mays	cis-acting regulatory element essential for the anaerobic induction
Zm00001d004483	ARE	AAACCA	395	6	+	Zea mays	cis-acting regulatory element essential for the anaerobic induction
Zm00001d004483	ARE	AAACCA	948	6	-	Zea mays	cis-acting regulatory element essential for the anaerobic induction
Zm00001d004483	ARE	AAACCA	1684	6	+	Zea mays	cis-acting regulatory element essential for the anaerobic induction
Zm00001d004483	CAAT-box	CAAT	61	4	-	Nicotiana glutinosa
Zm00001d004483	CAAT-box	CAAT	94	4	+	Nicotiana glutinosa
Zm00001d004483	CAAT-box	CAAT	103	4	+	Nicotiana glutinosa
Zm00001d004483	CAAT-box	CAAT	191	4	+	Nicotiana glutinosa
Zm00001d004483	CAAT-box	CAAT	212	4	+	Nicotiana glutinosa
Zm00001d004483	CAAT-box	CAAT	229	4	+	Nicotiana glutinosa
Zm00001d004483	CAAT-box	CAAT	437	4	+	Nicotiana glutinosa
Zm00001d004483	CAAT-box	CAAT	477	4	-	Nicotiana glutinosa
Zm00001d004483	CAAT-box	CAAT	577	4	-	Nicotiana glutinosa
Zm00001d004483	CAAT-box	CAAT	753	4	-	Nicotiana glutinosa
Zm00001d004483	CAAT-box	CAAT	811	4	+	Nicotiana glutinosa
Zm00001d004483	CAAT-box	CAAT	839	4	+	Nicotiana glutinosa
Zm00001d004483	CAAT-box	CCAAT	904	5	+	Arabidopsis thaliana	common cis-acting element in promoter and enhancer regions
Zm00001d004483	CAAT-box	CAAT	905	4	+	Nicotiana glutinosa
Zm00001d004483	CAAT-box	CAAT	914	4	+	Nicotiana glutinosa
Zm00001d004483	CAAT-box	CAAAT	939	5	+	Pisum sativum	common cis-acting element in promoter and enhancer regions
Zm00001d004483	CAAT-box	CAAAT	1074	5	+	Pisum sativum	common cis-acting element in promoter and enhancer regions
Zm00001d004483	CAAT-box	CAAAT	1222	5	+	Pisum sativum	common cis-acting element in promoter and enhancer regions
Zm00001d004483	CAAT-box	CAAT	1239	4	-	Nicotiana glutinosa
Zm00001d004483	CAAT-box	CAAT	1265	4	-	Nicotiana glutinosa
Zm00001d004483	CAAT-box	CAAT	1275	4	+	Nicotiana glutinosa
Zm00001d004483	CAAT-box	CAAAT	1295	5	-	Pisum sativum	common cis-acting element in promoter and enhancer regions
Zm00001d004483	CAAT-box	CAAT	1471	4	-	Nicotiana glutinosa
Zm00001d004483	CAAT-box	CAAAT	1497	5	+	Pisum sativum	common cis-acting element in promoter and enhancer regions
Zm00001d004483	CAAT-box	CAAAT	1842	5	+	Pisum sativum	common cis-acting element in promoter and enhancer regions
Zm00001d004483	CAAT-box	CCAAT	1852	5	+	Arabidopsis thaliana	common cis-acting element in promoter and enhancer regions
Zm00001d004483	CAAT-box	CAAT	1853	4	+	Nicotiana glutinosa
Zm00001d004483	GATT-motif	CTCCTGATTAGC	1607	11	+	Zea mays	part of a light responsive element
Zm00001d004483	Myb	CAACTG	306	6	+	Arabidopsis thaliana
Zm00001d004483	Myb	CAACTG	1379	6	-	Arabidopsis thaliana
Zm00001d004483	Myb	CAACTG	1462	6	+	Arabidopsis thaliana
Zm00001d004483	Myb	TAACTG	1857	6	+	Arabidopsis thaliana
Zm00001d004483	STRE	AGGGG	485	5	-	Arabidopsis thaliana
Zm00001d004483	STRE	AGGGG	492	5	-	Arabidopsis thaliana
Zm00001d004483	STRE	AGGGG	1621	5	+	Arabidopsis thaliana
Zm00001d004483	STRE	AGGGG	1707	5	+	Arabidopsis thaliana
Zm00001d004483	STRE	AGGGG	1889	5	-	Arabidopsis thaliana
Zm00001d004483	P-box	CCTTTTG	216	7	-	Oryza sativa	gibberellin-responsive element
Zm00001d004483	P-box	CCTTTTG	1031	7	-	Oryza sativa	gibberellin-responsive element
Zm00001d004483	P-box	CCTTTTG	1044	7	-	Oryza sativa	gibberellin-responsive element
Zm00001d004483	ATC-motif	AGTAATCT	1286	8	-	Spinacia oleracea	part of a conserved DNA module involved in light responsiveness
Zm00001d004483	MBS	CAACTG	306	6	+	Arabidopsis thaliana	MYB binding site involved in drought-inducibility
Zm00001d004483	MBS	CAACTG	1379	6	-	Arabidopsis thaliana	MYB binding site involved in drought-inducibility
Zm00001d004483	MBS	CAACTG	1462	6	+	Arabidopsis thaliana	MYB binding site involved in drought-inducibility
Zm00001d004483	ABRE4	CACGTA	1215	6	+	Zea mays
Zm00001d005315	WUN-motif	TTATTACAT	1131	9	+	Nicotiana glutinosa
Zm00001d005315	CGTCA-motif	CGTCA	1448	5	+	Hordeum vulgare	cis-acting regulatory element involved in the MeJA-responsiveness
Zm00001d005315	CGTCA-motif	CGTCA	1885	5	+	Hordeum vulgare	cis-acting regulatory element involved in the MeJA-responsiveness
Zm00001d005315	TCT-motif	TCTTAC	98	6	+	Arabidopsis thaliana	part of a light responsive element
Zm00001d005315	Unnamed__4	CTCC	161	4	+	Petroselinum hortense
Zm00001d005315	Unnamed__4	CTCC	269	4	+	Petroselinum hortense
Zm00001d005315	Unnamed__4	CTCC	851	4	-	Petroselinum hortense
Zm00001d005315	Unnamed__4	CTCC	1674	4	-	Petroselinum hortense
Zm00001d005315	Unnamed__4	CTCC	1678	4	-	Petroselinum hortense
Zm00001d005315	Unnamed__4	CTCC	1746	4	-	Petroselinum hortense
Zm00001d005315	Unnamed__4	CTCC	1753	4	-	Petroselinum hortense
Zm00001d005315	Unnamed__4	CTCC	1773	4	+	Petroselinum hortense
Zm00001d005315	Unnamed__4	CTCC	1916	4	+	Petroselinum hortense
Zm00001d005315	Unnamed__4	CTCC	1928	4	+	Petroselinum hortense
Zm00001d005315	Unnamed__4	CTCC	1939	4	-	Petroselinum hortense
Zm00001d005315	Unnamed__4	CTCC	1944	4	-	Petroselinum hortense
Zm00001d005315	AE-box	AGAAACTT	28	8	-	Arabidopsis thaliana	part of a module for light response
Zm00001d005315	TATA-box	TATAA	313	5	-	Arabidopsis thaliana	core promoter element around -30 of transcription start
Zm00001d005315	TATA-box	TATA	314	4	+	Arabidopsis thaliana	core promoter element around -30 of transcription start
Zm00001d005315	TATA-box	TATA	346	4	+	Arabidopsis thaliana	core promoter element around -30 of transcription start
Zm00001d005315	TATA-box	TATA	365	4	+	Arabidopsis thaliana	core promoter element around -30 of transcription start
Zm00001d005315	TATA-box	ATATAT	373	6	+	Brassica napus	core promoter element around -30 of transcription start
Zm00001d005315	TATA-box	TATATA	374	6	+	Arabidopsis thaliana	core promoter element around -30 of transcription start
Zm00001d005315	TATA-box	TATA	376	4	+	Arabidopsis thaliana	core promoter element around -30 of transcription start
Zm00001d005315	TATA-box	ATATAT	417	6	+	Brassica napus	core promoter element around -30 of transcription start
Zm00001d005315	TATA-box	TATA	418	4	+	Arabidopsis thaliana	core promoter element around -30 of transcription start
Zm00001d005315	TATA-box	ATATAA	434	6	+	Brassica oleracea	core promoter element around -30 of transcription start
Zm00001d005315	TATA-box	TATA	435	4	+	Arabidopsis thaliana	core promoter element around -30 of transcription start
Zm00001d005315	TATA-box	TATA	522	4	+	Arabidopsis thaliana	core promoter element around -30 of transcription start
Zm00001d005315	TATA-box	TATA	607	4	+	Arabidopsis thaliana	core promoter element around -30 of transcription start
Zm00001d005315	TATA-box	ATATAT	700	6	+	Brassica napus	core promoter element around -30 of transcription start
Zm00001d005315	TATA-box	TATA	701	4	+	Arabidopsis thaliana	core promoter element around -30 of transcription start
Zm00001d005315	TATA-box	TATA	735	4	+	Arabidopsis thaliana	core promoter element around -30 of transcription start
Zm00001d005315	TATA-box	TATATAA	743	7	-	Arabidopsis thaliana	core promoter element around -30 of transcription start
Zm00001d005315	TATA-box	TATATA	744	6	+	Arabidopsis thaliana	core promoter element around -30 of transcription start
Zm00001d005315	TATA-box	ATATAT	745	6	+	Brassica napus	core promoter element around -30 of transcription start
Zm00001d005315	TATA-box	TATA	746	4	+	Arabidopsis thaliana	core promoter element around -30 of transcription start
Zm00001d005315	TATA-box	ATATAA	752	6	+	Brassica oleracea	core promoter element around -30 of transcription start
Zm00001d005315	TATA-box	TATA	753	4	+	Arabidopsis thaliana	core promoter element around -30 of transcription start
Zm00001d005315	TATA-box	TATTTAAA	775	8	+	Arabidopsis thaliana	core promoter element around -30 of transcription start
Zm00001d005315	TATA-box	TATTTAAA	777	8	-	Arabidopsis thaliana	core promoter element around -30 of transcription start
Zm00001d005315	TATA-box	ATATAA	782	6	+	Brassica oleracea	core promoter element around -30 of transcription start
Zm00001d005315	TATA-box	TATA	783	4	+	Arabidopsis thaliana	core promoter element around -30 of transcription start
Zm00001d005315	TATA-box	TATAAAA	794	7	-	Pisum sativum	core promoter element around -30 of transcription start
Zm00001d005315	TATA-box	TATAAA	795	6	-	Helianthus annuus	core promoter element around -30 of transcription start
Zm00001d005315	TATA-box	TATAA	796	5	-	Arabidopsis thaliana	core promoter element around -30 of transcription start
Zm00001d005315	TATA-box	TATA	797	4	+	Arabidopsis thaliana	core promoter element around -30 of transcription start
Zm00001d005315	TATA-box	TATATA	1192	6	-	Arabidopsis thaliana	core promoter element around -30 of transcription start
Zm00001d005315	TATA-box	ATATAA	1193	6	+	Brassica oleracea	core promoter element around -30 of transcription start
Zm00001d005315	TATA-box	TATA	1194	4	-	Arabidopsis thaliana	core promoter element around -30 of transcription start
Zm00001d005315	TATA-box	TATAAATA	1896	8	-	Daucus carota	core promoter element around -30 of transcription start
Zm00001d005315	TATA-box	TATAAAT	1897	7	-	Brassica juncea	core promoter element around -30 of transcription start
Zm00001d005315	TATA-box	TATAAA	1898	6	-	Helianthus annuus	core promoter element around -30 of transcription start
Zm00001d005315	TATA-box	TATAA	1899	5	-	Arabidopsis thaliana	core promoter element around -30 of transcription start
Zm00001d005315	TATA-box	TATA	1900	4	-	Arabidopsis thaliana	core promoter element around -30 of transcription start
Zm00001d005315	AT~TATA-box	TATATA	374	6	+	Arabidopsis thaliana
Zm00001d005315	AT~TATA-box	TATATA	744	6	+	Arabidopsis thaliana
Zm00001d005315	AT~TATA-box	TATATA	1192	6	-	Arabidopsis thaliana
Zm00001d005315	MYB	TAACCA	825	6	-	Arabidopsis thaliana
Zm00001d005315	MYB	TAACCA	997	6	+	Arabidopsis thaliana
Zm00001d005315	MYB	CAACCA	1591	6	-	Arabidopsis thaliana
Zm00001d005315	GC-motif	CCCCCG	1435	6	-	Zea mays	enhancer-like element involved in anoxic specific inducibility
Zm00001d005315	GC-motif	CCCCCG	1974	6	+	Zea mays	enhancer-like element involved in anoxic specific inducibility
Zm00001d005315	MYC	CATGTG	488	6	+	Arabidopsis thaliana
Zm00001d005315	MYC	CATTTG	1237	6	-	Arabidopsis thaliana
Zm00001d005315	ABRE	ACGTG	125	5	+	Arabidopsis thaliana	cis-acting element involved in the abscisic acid responsiveness
Zm00001d005315	ABRE	ACGTG	1001	5	-	Arabidopsis thaliana	cis-acting element involved in the abscisic acid responsiveness
Zm00001d005315	ABRE	GCCGCGTGGC	1739	9	+	Oryza sativa	cis-acting element involved in the abscisic acid responsiveness
Zm00001d005315	ABRE	ACGTG	1883	5	-	Arabidopsis thaliana	cis-acting element involved in the abscisic acid responsiveness
Zm00001d005315	TGACG-motif	TGACG	1448	5	-	Hordeum vulgare	cis-acting regulatory element involved in the MeJA-responsiveness
Zm00001d005315	TGACG-motif	TGACG	1885	5	-	Hordeum vulgare	cis-acting regulatory element involved in the MeJA-responsiveness
Zm00001d005315	WRE3	CCACCT	1605	6	-	Pisum sativum
Zm00001d005315	WRE3	CCACCT	1775	6	+	Pisum sativum
Zm00001d005315	Myc	TCTCTTA	879	7	-	Arabidopsis thaliana
Zm00001d005315	MYB-like sequence	TAACCA	825	6	-	Arabidopsis thaliana
Zm00001d005315	MYB-like sequence	TAACCA	997	6	+	Arabidopsis thaliana
Zm00001d005315	Box 4	ATTAAT	1157	6	-	Petroselinum crispum	part of a conserved DNA module involved in light responsiveness
Zm00001d005315	as-1	TGACG	1448	5	-	Arabidopsis thaliana
Zm00001d005315	as-1	TGACG	1885	5	-	Arabidopsis thaliana
Zm00001d005315	AAGAA-motif	GAAAGAA	1033	7	-	Avena sativa
Zm00001d005315	AAGAA-motif	GAAAGAA	1392	7	+	Avena sativa
Zm00001d005315	LTR	CCGAAA	175	6	-	Hordeum vulgare	cis-acting element involved in low-temperature responsiveness
Zm00001d005315	MBSI	aaaAaaC(G/C)GTTA	557	11	-	Petunia hybrida	MYB binding site involved in flavonoid biosynthetic genes regulation
Zm00001d005315	Myb	TAACTG	557	6	+	Arabidopsis thaliana
Zm00001d005315	Myb	TAACTG	642	6	+	Arabidopsis thaliana
Zm00001d005315	Myb	TAACTG	717	6	-	Arabidopsis thaliana
Zm00001d005315	STRE	AGGGG	158	5	-	Arabidopsis thaliana
Zm00001d005315	STRE	AGGGG	275	5	+	Arabidopsis thaliana
Zm00001d005315	STRE	AGGGG	848	5	+	Arabidopsis thaliana
Zm00001d005315	STRE	AGGGG	1693	5	-	Arabidopsis thaliana
Zm00001d005315	STRE	AGGGG	1755	5	+	Arabidopsis thaliana
Zm00001d005315	TCA-element	CCATCTTTTT	355	9	-	Nicotiana tabacum	cis-acting element involved in salicylic acid responsiveness
Zm00001d005315	TGA-element	AACGAC	1846	6	-	Brassica oleracea	auxin-responsive element
Zm00001d005315	Unnamed__1	CGTGG	1000	5	-	Zea mays
Zm00001d005315	Unnamed__1	CGTGG	1384	5	+	Zea mays
Zm00001d005315	Unnamed__1	CGTGG	1563	5	+	Zea mays
Zm00001d005315	Unnamed__1	CGTGG	1743	5	+	Zea mays
Zm00001d005315	Unnamed__1	CGTGG	1936	5	+	Zea mays
Zm00001d005315	CAAT-box	CAAT	24	4	+	Nicotiana glutinosa
Zm00001d005315	CAAT-box	CCAAT	84	5	+	Arabidopsis thaliana	common cis-acting element in promoter and enhancer regions
Zm00001d005315	CAAT-box	CAAT	85	4	+	Nicotiana glutinosa
Zm00001d005315	CAAT-box	CAAT	328	4	-	Nicotiana glutinosa
Zm00001d005315	CAAT-box	CAAAT	403	5	+	Pisum sativum	common cis-acting element in promoter and enhancer regions
Zm00001d005315	CAAT-box	CAAAT	431	5	+	Pisum sativum	common cis-acting element in promoter and enhancer regions
Zm00001d005315	CAAT-box	CAAT	455	4	-	Nicotiana glutinosa
Zm00001d005315	CAAT-box	CAAAT	553	5	+	Pisum sativum	common cis-acting element in promoter and enhancer regions
Zm00001d005315	CAAT-box	CAAT	790	4	-	Nicotiana glutinosa
Zm00001d005315	CAAT-box	CAAAT	1205	5	+	Pisum sativum	common cis-acting element in promoter and enhancer regions
Zm00001d005315	CAAT-box	CAAAT	1237	5	+	Pisum sativum	common cis-acting element in promoter and enhancer regions
Zm00001d005315	CAAT-box	CCAAT	1317	5	-	Arabidopsis thaliana	common cis-acting element in promoter and enhancer regions
Zm00001d005315	CAAT-box	CAAT	1442	4	+	Nicotiana glutinosa
Zm00001d005315	CAAT-box	CAAT	1484	4	-	Nicotiana glutinosa
Zm00001d005315	CAAT-box	CAAT	1522	4	-	Nicotiana glutinosa
Zm00001d005315	CAAT-box	CAAT	1617	4	-	Nicotiana glutinosa
Zm00001d005315	CAT-box	GCCACT	71	6	+	Arabidopsis thaliana	cis-acting regulatory element related to meristem expression
Zm00001d005315	CAT-box	GCCACT	1702	6	-	Arabidopsis thaliana	cis-acting regulatory element related to meristem expression
Zm00001d005315	GTGGC-motif	GATTCTGTGGC	1950	10	-	Spinacia oleracea	part of a light responsive element
Zm00001d005315	Unnamed__6	taTAAATATct	753	10	+	Zea mays
Zm00001d005315	MRE	AACCTAA	1005	7	-	Petroselinum crispum	MYB binding site involved in light responsiveness
Zm00001d005315	GT1-motif	GGTTAA	996	6	-	Arabidopsis thaliana	light responsive element
Zm00001d005315	Sp1	GGGCGG	1793	6	-	Oryza sativa	light responsive element
Zm00001d005315	AC-I	(T/C)C(T/C)(C/T)ACC(T/C)ACC	1597	9	-	Phaseolus vulgaris
Zm00001d005315	O2-site	GATGACATGG	1091	9	-	Zea mays	cis-acting regulatory element involved in zein metabolism regulation
Zm00001d005315	box S	AGCCACC	1634	7	+	Arabidopsis thaliana
Zm00001d005315	Unnamed__2	AACCTAACCT	1002	9	-	Petroselinum hortense
Zm00001d005315	G-box	CACGAC	906	6	-	Zea mays	cis-acting regulatory element involved in light responsiveness
Zm00001d005315	G-box	CACGAC	923	6	+	Zea mays	cis-acting regulatory element involved in light responsiveness
Zm00001d005315	G-box	GCCACGTGGA	1739	9	+	Arabidopsis thaliana	cis-acting regulatory element involved in light responsiveness
Zm00001d005315	G-box	CACGTC	1883	6	+	Zea mays	cis-acting regulatory element involved in light responsiveness
Zm00001d005315	G-Box	CACGTT	124	6	-	Pisum sativum	cis-acting regulatory element involved in light responsiveness
Zm00001d005315	G-Box	CACGTT	1001	6	+	Pisum sativum	cis-acting regulatory element involved in light responsiveness
Zm00001d011919	Unnamed__4	CTCC	42	4	+	Petroselinum hortense
Zm00001d011919	Unnamed__4	CTCC	53	4	-	Petroselinum hortense
Zm00001d011919	Unnamed__4	CTCC	173	4	-	Petroselinum hortense
Zm00001d011919	Unnamed__4	CTCC	266	4	+	Petroselinum hortense
Zm00001d011919	Unnamed__4	CTCC	468	4	+	Petroselinum hortense
Zm00001d011919	Unnamed__4	CTCC	491	4	-	Petroselinum hortense
Zm00001d011919	Unnamed__4	CTCC	602	4	+	Petroselinum hortense
Zm00001d011919	Unnamed__4	CTCC	611	4	+	Petroselinum hortense
Zm00001d011919	Unnamed__4	CTCC	623	4	-	Petroselinum hortense
Zm00001d011919	Unnamed__4	CTCC	626	4	-	Petroselinum hortense
Zm00001d011919	Unnamed__4	CTCC	747	4	+	Petroselinum hortense
Zm00001d011919	Unnamed__4	CTCC	781	4	-	Petroselinum hortense
Zm00001d011919	Unnamed__4	CTCC	828	4	-	Petroselinum hortense
Zm00001d011919	Unnamed__4	CTCC	933	4	+	Petroselinum hortense
Zm00001d011919	Unnamed__4	CTCC	977	4	+	Petroselinum hortense
Zm00001d011919	Unnamed__4	CTCC	1554	4	-	Petroselinum hortense
Zm00001d011919	Unnamed__4	CTCC	1816	4	+	Petroselinum hortense
Zm00001d011919	Unnamed__4	CTCC	1819	4	+	Petroselinum hortense
Zm00001d011919	Unnamed__4	CTCC	1822	4	+	Petroselinum hortense
Zm00001d011919	Unnamed__4	CTCC	1941	4	-	Petroselinum hortense
Zm00001d011919	Unnamed__4	CTCC	1947	4	-	Petroselinum hortense
Zm00001d011919	TATA-box	TATA	380	4	+	Arabidopsis thaliana	core promoter element around -30 of transcription start
Zm00001d011919	TATA-box	TATA	700	4	+	Arabidopsis thaliana	core promoter element around -30 of transcription start
Zm00001d011919	TATA-box	ccTATAAAaa	1159	9	-	Arabidopsis thaliana	core promoter element around -30 of transcription start
Zm00001d011919	TATA-box	TATAAAA	1160	7	-	Pisum sativum	core promoter element around -30 of transcription start
Zm00001d011919	TATA-box	TATAAA	1161	6	-	Helianthus annuus	core promoter element around -30 of transcription start
Zm00001d011919	TATA-box	TATAA	1162	5	-	Arabidopsis thaliana	core promoter element around -30 of transcription start
Zm00001d011919	TATA-box	TATA	1163	4	-	Arabidopsis thaliana	core promoter element around -30 of transcription start
Zm00001d011919	TATA-box	TATACA	1175	6	-	Helianthus annuus	core promoter element around -30 of transcription start
Zm00001d011919	TATA-box	TATA	1177	4	-	Arabidopsis thaliana	core promoter element around -30 of transcription start
Zm00001d011919	TATA-box	TATATA	1839	6	-	Arabidopsis thaliana	core promoter element around -30 of transcription start
Zm00001d011919	TATA-box	ATATAT	1840	6	-	Brassica napus	core promoter element around -30 of transcription start
Zm00001d011919	TATA-box	TATATA	1841	6	-	Arabidopsis thaliana	core promoter element around -30 of transcription start
Zm00001d011919	TATA-box	ATATAA	1842	6	+	Brassica oleracea	core promoter element around -30 of transcription start
Zm00001d011919	TATA-box	TATA	1843	4	-	Arabidopsis thaliana	core promoter element around -30 of transcription start
Zm00001d011919	CCAAT-box	CAACGG	153	6	-	Hordeum vulgare	MYBHv1 binding site
Zm00001d011919	CCAAT-box	CAACGG	1270	6	+	Hordeum vulgare	MYBHv1 binding site
Zm00001d011919	CCAAT-box	CAACGG	1334	6	-	Hordeum vulgare	MYBHv1 binding site
Zm00001d011919	MYB	CAACAG	615	6	-	Arabidopsis thaliana
Zm00001d011919	MYB	CAACAG	1779	6	+	Arabidopsis thaliana
Zm00001d011919	MYB	CAACCA	1956	6	+	Arabidopsis thaliana
Zm00001d011919	AT~TATA-box	TATATA	1839	6	-	Arabidopsis thaliana
Zm00001d011919	AT~TATA-box	TATATA	1841	6	-	Arabidopsis thaliana
Zm00001d011919	CGTCA-motif	CGTCA	1374	5	-	Hordeum vulgare	cis-acting regulatory element involved in the MeJA-responsiveness
Zm00001d011919	CGTCA-motif	CGTCA	1513	5	+	Hordeum vulgare	cis-acting regulatory element involved in the MeJA-responsiveness
Zm00001d011919	CGTCA-motif	CGTCA	1600	5	-	Hordeum vulgare	cis-acting regulatory element involved in the MeJA-responsiveness
Zm00001d011919	CGTCA-motif	CGTCA	1634	5	+	Hordeum vulgare	cis-acting regulatory element involved in the MeJA-responsiveness
Zm00001d011919	CGTCA-motif	CGTCA	1691	5	+	Hordeum vulgare	cis-acting regulatory element involved in the MeJA-responsiveness
Zm00001d011919	AuxRR-core	GGTCCAT	1496	7	+	Nicotiana tabacum	cis-acting regulatory element involved in auxin responsiveness
Zm00001d011919	HD-Zip 1	CAAT(A/T)ATTG	285	8.5	+	Arabidopsis thaliana	element involved in differentiation of the palisade mesophyll cells
Zm00001d011919	MYC	CAATTG	23	6	+	Arabidopsis thaliana
Zm00001d011919	MYC	CATTTG	503	6	-	Arabidopsis thaliana
Zm00001d011919	MYC	CATGTG	770	6	+	Arabidopsis thaliana
Zm00001d011919	MYC	CATGTG	786	6	+	Arabidopsis thaliana
Zm00001d011919	WRE3	CCACCT	682	6	-	Pisum sativum
Zm00001d011919	ABRE	ACGTG	169	5	+	Arabidopsis thaliana	cis-acting element involved in the abscisic acid responsiveness
Zm00001d011919	ABRE	GACACGTGGC	784	9	+	Triticum aestivum	cis-acting element involved in the abscisic acid responsiveness
Zm00001d011919	ABRE	GCCGCGTGGC	1412	9	-	Oryza sativa	cis-acting element involved in the abscisic acid responsiveness
Zm00001d011919	ABRE	ACGTG	1602	5	+	Arabidopsis thaliana	cis-acting element involved in the abscisic acid responsiveness
Zm00001d011919	TGACG-motif	TGACG	1374	5	+	Hordeum vulgare	cis-acting regulatory element involved in the MeJA-responsiveness
Zm00001d011919	TGACG-motif	TGACG	1513	5	-	Hordeum vulgare	cis-acting regulatory element involved in the MeJA-responsiveness
Zm00001d011919	TGACG-motif	TGACG	1600	5	+	Hordeum vulgare	cis-acting regulatory element involved in the MeJA-responsiveness
Zm00001d011919	TGACG-motif	TGACG	1634	5	-	Hordeum vulgare	cis-acting regulatory element involved in the MeJA-responsiveness
Zm00001d011919	TGACG-motif	TGACG	1691	5	-	Hordeum vulgare	cis-acting regulatory element involved in the MeJA-responsiveness
Zm00001d011919	as-1	TGACG	1374	5	+	Arabidopsis thaliana
Zm00001d011919	as-1	TGACG	1513	5	-	Arabidopsis thaliana
Zm00001d011919	as-1	TGACG	1600	5	+	Arabidopsis thaliana
Zm00001d011919	as-1	TGACG	1634	5	-	Arabidopsis thaliana
Zm00001d011919	as-1	TGACG	1691	5	-	Arabidopsis thaliana
Zm00001d011919	AAGAA-motif	GAAAGAA	1299	7	+	Avena sativa
Zm00001d011919	TCCC-motif	TCTCCCT	1945	7	-	Spinacia oleracea	part of a light responsive element
Zm00001d011919	LTR	CCGAAA	1550	6	-	Hordeum vulgare	cis-acting element involved in low-temperature responsiveness
Zm00001d011919	MBS	CAACTG	1559	6	+	Arabidopsis thaliana	MYB binding site involved in drought-inducibility
Zm00001d011919	DRE core	GCCGAC	1288	6	-	Arabidopsis thaliana
Zm00001d011919	TGA-element	AACGAC	1057	6	-	Brassica oleracea	auxin-responsive element
Zm00001d011919	TGA-element	AACGAC	1846	6	+	Brassica oleracea	auxin-responsive element
Zm00001d011919	Unnamed__1	CGTGG	97	5	+	Zea mays
Zm00001d011919	Unnamed__1	CGTGG	170	5	+	Zea mays
Zm00001d011919	Unnamed__1	GCCACGTGGC	276	9	+	Petunia sp.
Zm00001d011919	Unnamed__1	CGTGG	1379	5	-	Zea mays
Zm00001d011919	Unnamed__1	CGTGG	1402	5	-	Zea mays
Zm00001d011919	Unnamed__1	CGTGG	1413	5	-	Zea mays
Zm00001d011919	Unnamed__1	CGTGG	1629	5	-	Zea mays
Zm00001d011919	STRE	AGGGG	131	5	+	Arabidopsis thaliana
Zm00001d011919	STRE	AGGGG	358	5	-	Arabidopsis thaliana
Zm00001d011919	STRE	AGGGG	421	5	+	Arabidopsis thaliana
Zm00001d011919	STRE	AGGGG	1829	5	-	Arabidopsis thaliana
Zm00001d011919	Myb	CAACTG	1559	6	+	Arabidopsis thaliana
Zm00001d011919	MYB recognition site	CCGTTG	153	6	+	Arabidopsis thaliana
Zm00001d011919	MYB recognition site	CCGTTG	1270	6	-	Arabidopsis thaliana
Zm00001d011919	MYB recognition site	CCGTTG	1334	6	+	Arabidopsis thaliana
Zm00001d011919	CAT-box	GCCACT	276	6	+	Arabidopsis thaliana	cis-acting regulatory element related to meristem expression
Zm00001d011919	CAT-box	GCCACT	588	6	+	Arabidopsis thaliana	cis-acting regulatory element related to meristem expression
Zm00001d011919	CAAT-box	CAAT	23	4	+	Nicotiana glutinosa
Zm00001d011919	CAAT-box	CAAT	25	4	-	Nicotiana glutinosa
Zm00001d011919	CAAT-box	CAAT	73	4	-	Nicotiana glutinosa
Zm00001d011919	CAAT-box	CAAT	139	4	-	Nicotiana glutinosa
Zm00001d011919	CAAT-box	CAAT	249	4	-	Nicotiana glutinosa
Zm00001d011919	CAAT-box	CAAT	285	4	+	Nicotiana glutinosa
Zm00001d011919	CAAT-box	CAAT	290	4	-	Nicotiana glutinosa
Zm00001d011919	CAAT-box	CAAT	374	4	+	Nicotiana glutinosa
Zm00001d011919	CAAT-box	CAAT	472	4	-	Nicotiana glutinosa
Zm00001d011919	CAAT-box	CAAAT	503	5	+	Pisum sativum	common cis-acting element in promoter and enhancer regions
Zm00001d011919	CAAT-box	CAAT	514	4	-	Nicotiana glutinosa
Zm00001d011919	CAAT-box	CAAAT	563	5	-	Pisum sativum	common cis-acting element in promoter and enhancer regions
Zm00001d011919	CAAT-box	CAAT	578	4	+	Nicotiana glutinosa
Zm00001d011919	CAAT-box	CCAAT	644	5	-	Arabidopsis thaliana	common cis-acting element in promoter and enhancer regions
Zm00001d011919	CAAT-box	CCAAT	742	5	-	Arabidopsis thaliana	common cis-acting element in promoter and enhancer regions
Zm00001d011919	CAAT-box	CCAAT	778	5	-	Arabidopsis thaliana	common cis-acting element in promoter and enhancer regions
Zm00001d011919	CAAT-box	CAAT	908	4	+	Nicotiana glutinosa
Zm00001d011919	CAAT-box	CCAAT	920	5	-	Arabidopsis thaliana	common cis-acting element in promoter and enhancer regions
Zm00001d011919	CAAT-box	CAAT	1018	4	+	Nicotiana glutinosa
Zm00001d011919	CAAT-box	CAAAT	1112	5	+	Pisum sativum	common cis-acting element in promoter and enhancer regions
Zm00001d011919	CAAT-box	CAAT	1184	4	-	Nicotiana glutinosa
Zm00001d011919	CAAT-box	CAAT	1212	4	+	Nicotiana glutinosa
Zm00001d011919	CAAT-box	CCAAT	1220	5	-	Arabidopsis thaliana	common cis-acting element in promoter and enhancer regions
Zm00001d011919	CAAT-box	CAAT	1428	4	+	Nicotiana glutinosa
Zm00001d011919	CAAT-box	CAAT	1501	4	-	Nicotiana glutinosa
Zm00001d011919	CAAT-box	CAAT	1573	4	+	Nicotiana glutinosa
Zm00001d011919	CAAT-box	CAAAT	1887	5	+	Pisum sativum	common cis-acting element in promoter and enhancer regions
Zm00001d011919	CAAT-box	CCAAT	1959	5	+	Arabidopsis thaliana	common cis-acting element in promoter and enhancer regions
Zm00001d011919	CAAT-box	CAAT	1960	4	+	Nicotiana glutinosa
Zm00001d011919	W box	TTGACC	1425	6	-	Arabidopsis thaliana
Zm00001d011919	Myb-binding site	CAACAG	615	6	-	Nicotiana tabacum
Zm00001d011919	Myb-binding site	CAACAG	1779	6	+	Nicotiana tabacum
Zm00001d011919	ARE	AAACCA	211	6	+	Zea mays	cis-acting regulatory element essential for the anaerobic induction
Zm00001d011919	O2-site	GATGACATGG	217	9	-	Zea mays	cis-acting regulatory element involved in zein metabolism regulation
Zm00001d011919	O2-site	GATGACATGG	569	9	+	Zea mays	cis-acting regulatory element involved in zein metabolism regulation
Zm00001d011919	O2-site	GATGATGTGG	635	9	+	Zea mays	cis-acting regulatory element involved in zein metabolism regulation
Zm00001d011919	O2-site	GATGACATGG	650	9	-	Zea mays	cis-acting regulatory element involved in zein metabolism regulation
Zm00001d011919	G-box	CACGTC	1601	6	-	Zea mays	cis-acting regulatory element involved in light responsiveness
Zm00001d011919	G-Box	CACGTT	168	6	-	Pisum sativum	cis-acting regulatory element involved in light responsiveness
Zm00001d012336	CAT-box	GCCACT	138	6	+	Arabidopsis thaliana	cis-acting regulatory element related to meristem expression
Zm00001d012336	CAT-box	GCCACT	773	6	-	Arabidopsis thaliana	cis-acting regulatory element related to meristem expression
Zm00001d012336	CAT-box	GCCACT	1100	6	-	Arabidopsis thaliana	cis-acting regulatory element related to meristem expression
Zm00001d012336	CAT-box	GCCACT	1938	6	+	Arabidopsis thaliana	cis-acting regulatory element related to meristem expression
Zm00001d012336	Unnamed__6	taTAAATATct	1546	10	-	Zea mays
Zm00001d012336	MYB recognition site	CCGTTG	1883	6	+	Arabidopsis thaliana
Zm00001d012336	DRE1	ACCGAGA	1293	7	-	Zea mays
Zm00001d012336	CAAT-box	CAAT	57	4	-	Nicotiana glutinosa
Zm00001d012336	CAAT-box	CAAAT	1079	5	+	Pisum sativum	common cis-acting element in promoter and enhancer regions
Zm00001d012336	CAAT-box	CAAT	1312	4	+	Nicotiana glutinosa
Zm00001d012336	CAAT-box	CAAT	1327	4	-	Nicotiana glutinosa
Zm00001d012336	CAAT-box	CAAT	1340	4	-	Nicotiana glutinosa
Zm00001d012336	CAAT-box	CAAAT	1360	5	+	Pisum sativum	common cis-acting element in promoter and enhancer regions
Zm00001d012336	CAAT-box	CAAAT	1378	5	-	Pisum sativum	common cis-acting element in promoter and enhancer regions
Zm00001d012336	CAAT-box	CAAT	1433	4	+	Nicotiana glutinosa
Zm00001d012336	CAAT-box	CAAT	1530	4	-	Nicotiana glutinosa
Zm00001d012336	CAAT-box	CAAT	1588	4	+	Nicotiana glutinosa
Zm00001d012336	CAAT-box	CAAT	1747	4	+	Nicotiana glutinosa
Zm00001d012336	ABRE4	CACGTA	362	6	+	Zea mays
Zm00001d012336	ABRE4	CACGTA	1809	6	+	Zea mays
Zm00001d012336	Unnamed__1	CGTGG	265	5	+	Zea mays
Zm00001d012336	Unnamed__1	CGTGG	328	5	+	Zea mays
Zm00001d012336	Unnamed__1	CGTGG	749	5	-	Zea mays
Zm00001d012336	Unnamed__1	CGTGG	767	5	+	Zea mays
Zm00001d012336	Unnamed__1	CGTGG	897	5	-	Zea mays
Zm00001d012336	Unnamed__1	CGTGG	981	5	-	Zea mays
Zm00001d012336	Unnamed__1	CGTGG	1201	5	+	Zea mays
Zm00001d012336	Unnamed__1	CGTGG	1222	5	+	Zea mays
Zm00001d012336	DRE core	GCCGAC	345	6	-	Arabidopsis thaliana
Zm00001d012336	DRE core	GCCGAC	1298	6	-	Arabidopsis thaliana
Zm00001d012336	ATC-motif	AGTAATCT	1754	8	+	Spinacia oleracea	part of a conserved DNA module involved in light responsiveness
Zm00001d012336	MBS	CAACTG	1576	6	-	Arabidopsis thaliana	MYB binding site involved in drought-inducibility
Zm00001d012336	CCGTCC motif	CCGTCC	584	6	+	Nicotiana tabacum
Zm00001d012336	CCGTCC motif	CCGTCC	684	6	-	Nicotiana tabacum
Zm00001d012336	CCGTCC motif	CCGTCC	893	6	+	Nicotiana tabacum
Zm00001d012336	Myb	CAACTG	1576	6	-	Arabidopsis thaliana
Zm00001d012336	STRE	AGGGG	196	5	+	Arabidopsis thaliana
Zm00001d012336	STRE	AGGGG	391	5	-	Arabidopsis thaliana
Zm00001d012336	STRE	AGGGG	590	5	+	Arabidopsis thaliana
Zm00001d012336	STRE	AGGGG	1036	5	+	Arabidopsis thaliana
Zm00001d012336	STRE	AGGGG	1477	5	-	Arabidopsis thaliana
Zm00001d012336	G-box	CACGTC	170	6	+	Zea mays	cis-acting regulatory element involved in light responsiveness
Zm00001d012336	G-box	CACGAC	263	6	-	Zea mays	cis-acting regulatory element involved in light responsiveness
Zm00001d012336	G-box	TACGTG	362	6	-	Arabidopsis thaliana	cis-acting regulatory element involved in light responsiveness
Zm00001d012336	G-box	CACGTC	750	6	+	Zea mays	cis-acting regulatory element involved in light responsiveness
Zm00001d012336	G-box	CACGTC	783	6	+	Zea mays	cis-acting regulatory element involved in light responsiveness
Zm00001d012336	G-box	TACGTG	1809	6	-	Arabidopsis thaliana	cis-acting regulatory element involved in light responsiveness
Zm00001d012336	O2-site	GTTGACGTGA	169	9	-	Zea mays	cis-acting regulatory element involved in zein metabolism regulation
Zm00001d012336	ARE	AAACCA	441	6	+	Zea mays	cis-acting regulatory element essential for the anaerobic induction
Zm00001d012336	Myb-binding site	CAACAG	556	6	-	Nicotiana tabacum
Zm00001d012336	Myb-binding site	CAACAG	966	6	+	Nicotiana tabacum
Zm00001d012336	re2f-1	GCGGGAAA	462	8	+	Oryza sativa
Zm00001d012336	Sp1	GGGCGG	61	6	-	Oryza sativa	light responsive element
Zm00001d012336	Sp1	GGGCGG	215	6	+	Oryza sativa	light responsive element
Zm00001d012336	Sp1	GGGCGG	658	6	-	Oryza sativa	light responsive element
Zm00001d012336	Sp1	GGGCGG	1923	6	-	Oryza sativa	light responsive element
Zm00001d012336	WRE3	CCACCT	337	6	+	Pisum sativum
Zm00001d012336	WRE3	CCACCT	818	6	+	Pisum sativum
Zm00001d012336	WRE3	CCACCT	828	6	+	Pisum sativum
Zm00001d012336	WRE3	CCACCT	1042	6	-	Pisum sativum
Zm00001d012336	TGACG-motif	TGACG	153	5	-	Hordeum vulgare	cis-acting regulatory element involved in the MeJA-responsiveness
Zm00001d012336	TGACG-motif	TGACG	250	5	+	Hordeum vulgare	cis-acting regulatory element involved in the MeJA-responsiveness
Zm00001d012336	TGACG-motif	TGACG	359	5	-	Hordeum vulgare	cis-acting regulatory element involved in the MeJA-responsiveness
Zm00001d012336	TGACG-motif	TGACG	743	5	+	Hordeum vulgare	cis-acting regulatory element involved in the MeJA-responsiveness
Zm00001d012336	TGACG-motif	TGACG	1555	5	+	Hordeum vulgare	cis-acting regulatory element involved in the MeJA-responsiveness
Zm00001d012336	ABRE	ACGTG	170	5	-	Arabidopsis thaliana	cis-acting element involved in the abscisic acid responsiveness
Zm00001d012336	ABRE	ACGTG	362	5	-	Arabidopsis thaliana	cis-acting element involved in the abscisic acid responsiveness
Zm00001d012336	ABRE	AACCCGG	679	7	+	Arabidopsis thaliana	cis-acting element involved in the abscisic acid responsiveness
Zm00001d012336	ABRE	ACGTG	750	5	-	Arabidopsis thaliana	cis-acting element involved in the abscisic acid responsiveness
Zm00001d012336	ABRE	ACGTG	783	5	-	Arabidopsis thaliana	cis-acting element involved in the abscisic acid responsiveness
Zm00001d012336	ABRE	ACGTG	1809	5	-	Arabidopsis thaliana	cis-acting element involved in the abscisic acid responsiveness
Zm00001d012336	AC-II	CCACCAACCCCC	196	11	-	Phaseolus vulgaris
Zm00001d012336	I-box	gGATAAGGTG	819	9	-	Zea mays	part of a light responsive element
Zm00001d012336	I-box	cGATAAGGCG	864	9	-	Zea mays	part of a light responsive element
Zm00001d012336	MYB	CAACAG	556	6	-	Arabidopsis thaliana
Zm00001d012336	MYB	CAACAG	966	6	+	Arabidopsis thaliana
Zm00001d012336	MYB	CAACCA	1440	6	+	Arabidopsis thaliana
Zm00001d012336	GC-motif	CGGCGCCCT	183	9	-	Oryza sativa	?
Zm00001d012336	GC-motif	CGGCGCCCT	950	9	-	Oryza sativa	?
Zm00001d012336	CCAAT-box	CAACGG	1883	6	-	Hordeum vulgare	MYBHv1 binding site
Zm00001d012336	TATA-box	TATA	1682	4	-	Arabidopsis thaliana	core promoter element around -30 of transcription start
Zm00001d012336	TATA-box	ATATAA	1726	6	+	Brassica oleracea	core promoter element around -30 of transcription start
Zm00001d012336	TATA-box	TATA	1727	4	-	Arabidopsis thaliana	core promoter element around -30 of transcription start
Zm00001d012336	TATA-box	TATAAA	1767	6	-	Helianthus annuus	core promoter element around -30 of transcription start
Zm00001d012336	TATA-box	TATAA	1768	5	-	Arabidopsis thaliana	core promoter element around -30 of transcription start
Zm00001d012336	TATA-box	TATA	1769	4	-	Arabidopsis thaliana	core promoter element around -30 of transcription start
Zm00001d012336	Unnamed__4	CTCC	100	4	-	Petroselinum hortense
Zm00001d012336	Unnamed__4	CTCC	194	4	-	Petroselinum hortense
Zm00001d012336	Unnamed__4	CTCC	244	4	-	Petroselinum hortense
Zm00001d012336	Unnamed__4	CTCC	299	4	-	Petroselinum hortense
Zm00001d012336	Unnamed__4	CTCC	384	4	+	Petroselinum hortense
Zm00001d012336	Unnamed__4	CTCC	396	4	+	Petroselinum hortense
Zm00001d012336	Unnamed__4	CTCC	576	4	+	Petroselinum hortense
Zm00001d012336	Unnamed__4	CTCC	579	4	+	Petroselinum hortense
Zm00001d012336	Unnamed__4	CTCC	582	4	+	Petroselinum hortense
Zm00001d012336	Unnamed__4	CTCC	609	4	+	Petroselinum hortense
Zm00001d012336	Unnamed__4	CTCC	618	4	+	Petroselinum hortense
Zm00001d012336	Unnamed__4	CTCC	621	4	+	Petroselinum hortense
Zm00001d012336	Unnamed__4	CTCC	778	4	+	Petroselinum hortense
Zm00001d012336	Unnamed__4	CTCC	825	4	+	Petroselinum hortense
Zm00001d012336	Unnamed__4	CTCC	885	4	+	Petroselinum hortense
Zm00001d012336	Unnamed__4	CTCC	888	4	+	Petroselinum hortense
Zm00001d012336	Unnamed__4	CTCC	905	4	+	Petroselinum hortense
Zm00001d012336	Unnamed__4	CTCC	910	4	+	Petroselinum hortense
Zm00001d012336	Unnamed__4	CTCC	987	4	+	Petroselinum hortense
Zm00001d012336	Unnamed__4	CTCC	1020	4	-	Petroselinum hortense
Zm00001d012336	Unnamed__4	CTCC	1040	4	-	Petroselinum hortense
Zm00001d012336	Unnamed__4	CTCC	1107	4	-	Petroselinum hortense
Zm00001d012336	Unnamed__4	CTCC	1174	4	-	Petroselinum hortense
Zm00001d012336	Unnamed__4	CTCC	1263	4	+	Petroselinum hortense
Zm00001d012336	Unnamed__4	CTCC	1391	4	+	Petroselinum hortense
Zm00001d012336	Unnamed__4	CTCC	1450	4	-	Petroselinum hortense
Zm00001d012336	Unnamed__4	CTCC	1514	4	+	Petroselinum hortense
Zm00001d012336	Unnamed__4	CTCC	1804	4	+	Petroselinum hortense
Zm00001d012336	CGTCA-motif	CGTCA	153	5	+	Hordeum vulgare	cis-acting regulatory element involved in the MeJA-responsiveness
Zm00001d012336	CGTCA-motif	CGTCA	250	5	-	Hordeum vulgare	cis-acting regulatory element involved in the MeJA-responsiveness
Zm00001d012336	CGTCA-motif	CGTCA	359	5	+	Hordeum vulgare	cis-acting regulatory element involved in the MeJA-responsiveness
Zm00001d012336	CGTCA-motif	CGTCA	743	5	-	Hordeum vulgare	cis-acting regulatory element involved in the MeJA-responsiveness
Zm00001d012336	CGTCA-motif	CGTCA	1555	5	-	Hordeum vulgare	cis-acting regulatory element involved in the MeJA-responsiveness
Zm00001d012336	GATA-motif	AAGATAAGATT	1792	10	-	Arabidopsis thaliana	part of a light responsive element
Zm00001d012336	CCGTCC-box	CCGTCC	584	6	+	Petroselinum hortense
Zm00001d012336	CCGTCC-box	CCGTCC	684	6	-	Petroselinum hortense
Zm00001d012336	CCGTCC-box	CCGTCC	893	6	+	Petroselinum hortense
Zm00001d012336	LTR	CCGAAA	1516	6	+	Hordeum vulgare	cis-acting element involved in low-temperature responsiveness
Zm00001d012336	LTR	CCGAAA	1608	6	-	Hordeum vulgare	cis-acting element involved in low-temperature responsiveness
Zm00001d012336	as-1	TGACG	153	5	-	Arabidopsis thaliana
Zm00001d012336	as-1	TGACG	250	5	+	Arabidopsis thaliana
Zm00001d012336	as-1	TGACG	359	5	-	Arabidopsis thaliana
Zm00001d012336	as-1	TGACG	743	5	+	Arabidopsis thaliana
Zm00001d012336	as-1	TGACG	1555	5	+	Arabidopsis thaliana
Zm00001d012336	TATA	TATAAAAT	1682	8	+	Arabidopsis thaliana
Zm00001d012336	A-box	CCGTCC	584	6	+	Petroselinum crispum	cis-acting regulatory element
Zm00001d012336	A-box	CCGTCC	684	6	-	Petroselinum crispum	cis-acting regulatory element
Zm00001d012336	A-box	CCGTCC	893	6	+	Petroselinum crispum	cis-acting regulatory element
Zm00001d012336	ABRE3a	TACGTG	362	6	-	Zea mays
Zm00001d012336	ABRE3a	TACGTG	1809	6	-	Zea mays
Zm00001d012336	TCCC-motif	TCTCCCT	1018	7	-	Spinacia oleracea	part of a light responsive element
Zm00001d016635	MYB	CAACCA	37	6	+	Arabidopsis thaliana
Zm00001d016635	MYB	CAACCA	49	6	-	Arabidopsis thaliana
Zm00001d016635	MYB	TAACCA	62	6	+	Arabidopsis thaliana
Zm00001d016635	MYB	CAACCA	613	6	-	Arabidopsis thaliana
Zm00001d016635	AT~TATA-box	TATATA	71	6	+	Arabidopsis thaliana
Zm00001d016635	AT~TATA-box	TATATA	448	6	+	Arabidopsis thaliana
Zm00001d016635	AT~TATA-box	TATATA	450	6	+	Arabidopsis thaliana
Zm00001d016635	AT~TATA-box	TATATA	452	6	+	Arabidopsis thaliana
Zm00001d016635	AT~TATA-box	TATATA	454	6	+	Arabidopsis thaliana
Zm00001d016635	AT~TATA-box	TATATA	456	6	+	Arabidopsis thaliana
Zm00001d016635	AT~TATA-box	TATATA	458	6	+	Arabidopsis thaliana
Zm00001d016635	AT~TATA-box	TATATA	460	6	+	Arabidopsis thaliana
Zm00001d016635	AT~TATA-box	TATATA	462	6	+	Arabidopsis thaliana
Zm00001d016635	AT~TATA-box	TATATA	464	6	+	Arabidopsis thaliana
Zm00001d016635	AT~TATA-box	TATATA	466	6	+	Arabidopsis thaliana
Zm00001d016635	AT~TATA-box	TATATA	468	6	+	Arabidopsis thaliana
Zm00001d016635	AT~TATA-box	TATATA	470	6	+	Arabidopsis thaliana
Zm00001d016635	AT~TATA-box	TATATA	472	6	+	Arabidopsis thaliana
Zm00001d016635	AT~TATA-box	TATATA	474	6	+	Arabidopsis thaliana
Zm00001d016635	AT~TATA-box	TATATA	476	6	+	Arabidopsis thaliana
Zm00001d016635	AT~TATA-box	TATATA	478	6	+	Arabidopsis thaliana
Zm00001d016635	AT~TATA-box	TATATA	480	6	+	Arabidopsis thaliana
Zm00001d016635	AT~TATA-box	TATATA	482	6	+	Arabidopsis thaliana
Zm00001d016635	AT~TATA-box	TATATA	484	6	+	Arabidopsis thaliana
Zm00001d016635	AT~TATA-box	TATATA	486	6	+	Arabidopsis thaliana
Zm00001d016635	AT~TATA-box	TATATA	488	6	+	Arabidopsis thaliana
Zm00001d016635	AT~TATA-box	TATATA	490	6	+	Arabidopsis thaliana
Zm00001d016635	AT~TATA-box	TATATA	492	6	+	Arabidopsis thaliana
Zm00001d016635	AT~TATA-box	TATATA	494	6	+	Arabidopsis thaliana
Zm00001d016635	AT~TATA-box	TATATA	496	6	+	Arabidopsis thaliana
Zm00001d016635	AT~TATA-box	TATATA	498	6	+	Arabidopsis thaliana
Zm00001d016635	AT~TATA-box	TATATA	500	6	+	Arabidopsis thaliana
Zm00001d016635	AT~TATA-box	TATATA	502	6	+	Arabidopsis thaliana
Zm00001d016635	AT~TATA-box	TATATA	504	6	+	Arabidopsis thaliana
Zm00001d016635	AT~TATA-box	TATATA	506	6	+	Arabidopsis thaliana
Zm00001d016635	AT~TATA-box	TATATA	508	6	+	Arabidopsis thaliana
Zm00001d016635	AT~TATA-box	TATATA	510	6	+	Arabidopsis thaliana
Zm00001d016635	AT~TATA-box	TATATA	512	6	+	Arabidopsis thaliana
Zm00001d016635	AT~TATA-box	TATATA	514	6	+	Arabidopsis thaliana
Zm00001d016635	AT~TATA-box	TATATA	522	6	+	Arabidopsis thaliana
Zm00001d016635	AT~TATA-box	TATATA	524	6	+	Arabidopsis thaliana
Zm00001d016635	AT~TATA-box	TATATA	526	6	+	Arabidopsis thaliana
Zm00001d016635	AT~TATA-box	TATATA	528	6	+	Arabidopsis thaliana
Zm00001d016635	AT~TATA-box	TATATA	530	6	+	Arabidopsis thaliana
Zm00001d016635	AT~TATA-box	TATATA	532	6	+	Arabidopsis thaliana
Zm00001d016635	AT~TATA-box	TATATA	534	6	+	Arabidopsis thaliana
Zm00001d016635	AT~TATA-box	TATATA	536	6	+	Arabidopsis thaliana
Zm00001d016635	AT~TATA-box	TATATA	538	6	+	Arabidopsis thaliana
Zm00001d016635	AT~TATA-box	TATATA	546	6	+	Arabidopsis thaliana
Zm00001d016635	AE-box	AGAAACAA	633	8	-	Arabidopsis thaliana	part of a module for light response
Zm00001d016635	TATA-box	TATATAA	70	7	-	Arabidopsis thaliana	core promoter element around -30 of transcription start
Zm00001d016635	TATA-box	TATATA	71	6	+	Arabidopsis thaliana	core promoter element around -30 of transcription start
Zm00001d016635	TATA-box	TATA	73	4	+	Arabidopsis thaliana	core promoter element around -30 of transcription start
Zm00001d016635	TATA-box	TATTTAAA	381	8	-	Arabidopsis thaliana	core promoter element around -30 of transcription start
Zm00001d016635	TATA-box	TATA	387	4	+	Arabidopsis thaliana	core promoter element around -30 of transcription start
Zm00001d016635	TATA-box	taTATAAAtc	433	9	+	Arabidopsis thaliana	core promoter element around -30 of transcription start
Zm00001d016635	TATA-box	TATATA	448	6	+	Arabidopsis thaliana	core promoter element around -30 of transcription start
Zm00001d016635	TATA-box	ATATAT	449	6	+	Brassica napus	core promoter element around -30 of transcription start
Zm00001d016635	TATA-box	TATATA	450	6	+	Arabidopsis thaliana	core promoter element around -30 of transcription start
Zm00001d016635	TATA-box	ATATAT	451	6	+	Brassica napus	core promoter element around -30 of transcription start
Zm00001d016635	TATA-box	TATATA	452	6	+	Arabidopsis thaliana	core promoter element around -30 of transcription start
Zm00001d016635	TATA-box	ATATAT	453	6	+	Brassica napus	core promoter element around -30 of transcription start
Zm00001d016635	TATA-box	TATATA	454	6	+	Arabidopsis thaliana	core promoter element around -30 of transcription start
Zm00001d016635	TATA-box	ATATAT	455	6	+	Brassica napus	core promoter element around -30 of transcription start
Zm00001d016635	TATA-box	TATATA	456	6	+	Arabidopsis thaliana	core promoter element around -30 of transcription start
Zm00001d016635	TATA-box	ATATAT	457	6	+	Brassica napus	core promoter element around -30 of transcription start
Zm00001d016635	TATA-box	TATATA	458	6	+	Arabidopsis thaliana	core promoter element around -30 of transcription start
Zm00001d016635	TATA-box	ATATAT	459	6	+	Brassica napus	core promoter element around -30 of transcription start
Zm00001d016635	TATA-box	TATATA	460	6	+	Arabidopsis thaliana	core promoter element around -30 of transcription start
Zm00001d016635	TATA-box	ATATAT	461	6	+	Brassica napus	core promoter element around -30 of transcription start
Zm00001d016635	TATA-box	TATATA	462	6	+	Arabidopsis thaliana	core promoter element around -30 of transcription start
Zm00001d016635	TATA-box	ATATAT	463	6	+	Brassica napus	core promoter element around -30 of transcription start
Zm00001d016635	TATA-box	TATATA	464	6	+	Arabidopsis thaliana	core promoter element around -30 of transcription start
Zm00001d016635	TATA-box	ATATAT	465	6	+	Brassica napus	core promoter element around -30 of transcription start
Zm00001d016635	TATA-box	TATATA	466	6	+	Arabidopsis thaliana	core promoter element around -30 of transcription start
Zm00001d016635	TATA-box	ATATAT	467	6	+	Brassica napus	core promoter element around -30 of transcription start
Zm00001d016635	TATA-box	TATATA	468	6	+	Arabidopsis thaliana	core promoter element around -30 of transcription start
Zm00001d016635	TATA-box	ATATAT	469	6	+	Brassica napus	core promoter element around -30 of transcription start
Zm00001d016635	TATA-box	TATATA	470	6	+	Arabidopsis thaliana	core promoter element around -30 of transcription start
Zm00001d016635	TATA-box	ATATAT	471	6	+	Brassica napus	core promoter element around -30 of transcription start
Zm00001d016635	TATA-box	TATATA	472	6	+	Arabidopsis thaliana	core promoter element around -30 of transcription start
Zm00001d016635	TATA-box	ATATAT	473	6	+	Brassica napus	core promoter element around -30 of transcription start
Zm00001d016635	TATA-box	TATATA	474	6	+	Arabidopsis thaliana	core promoter element around -30 of transcription start
Zm00001d016635	TATA-box	ATATAT	475	6	+	Brassica napus	core promoter element around -30 of transcription start
Zm00001d016635	TATA-box	TATATA	476	6	+	Arabidopsis thaliana	core promoter element around -30 of transcription start
Zm00001d016635	TATA-box	ATATAT	477	6	+	Brassica napus	core promoter element around -30 of transcription start
Zm00001d016635	TATA-box	TATATA	478	6	+	Arabidopsis thaliana	core promoter element around -30 of transcription start
Zm00001d016635	TATA-box	ATATAT	479	6	+	Brassica napus	core promoter element around -30 of transcription start
Zm00001d016635	TATA-box	TATATA	480	6	+	Arabidopsis thaliana	core promoter element around -30 of transcription start
Zm00001d016635	TATA-box	ATATAT	481	6	+	Brassica napus	core promoter element around -30 of transcription start
Zm00001d016635	TATA-box	TATATA	482	6	+	Arabidopsis thaliana	core promoter element around -30 of transcription start
Zm00001d016635	TATA-box	ATATAT	483	6	+	Brassica napus	core promoter element around -30 of transcription start
Zm00001d016635	TATA-box	TATATA	484	6	+	Arabidopsis thaliana	core promoter element around -30 of transcription start
Zm00001d016635	TATA-box	ATATAT	485	6	+	Brassica napus	core promoter element around -30 of transcription start
Zm00001d016635	TATA-box	TATATA	486	6	+	Arabidopsis thaliana	core promoter element around -30 of transcription start
Zm00001d016635	TATA-box	ATATAT	487	6	+	Brassica napus	core promoter element around -30 of transcription start
Zm00001d016635	TATA-box	TATATA	488	6	+	Arabidopsis thaliana	core promoter element around -30 of transcription start
Zm00001d016635	TATA-box	ATATAT	489	6	+	Brassica napus	core promoter element around -30 of transcription start
Zm00001d016635	TATA-box	TATATA	490	6	+	Arabidopsis thaliana	core promoter element around -30 of transcription start
Zm00001d016635	TATA-box	ATATAT	491	6	+	Brassica napus	core promoter element around -30 of transcription start
Zm00001d016635	TATA-box	TATATA	492	6	+	Arabidopsis thaliana	core promoter element around -30 of transcription start
Zm00001d016635	TATA-box	ATATAT	493	6	+	Brassica napus	core promoter element around -30 of transcription start
Zm00001d016635	TATA-box	TATATA	494	6	+	Arabidopsis thaliana	core promoter element around -30 of transcription start
Zm00001d016635	TATA-box	ATATAT	495	6	+	Brassica napus	core promoter element around -30 of transcription start
Zm00001d016635	TATA-box	TATATA	496	6	+	Arabidopsis thaliana	core promoter element around -30 of transcription start
Zm00001d016635	TATA-box	ATATAT	497	6	+	Brassica napus	core promoter element around -30 of transcription start
Zm00001d016635	TATA-box	TATATA	498	6	+	Arabidopsis thaliana	core promoter element around -30 of transcription start
Zm00001d016635	TATA-box	ATATAT	499	6	+	Brassica napus	core promoter element around -30 of transcription start
Zm00001d016635	TATA-box	TATATA	500	6	+	Arabidopsis thaliana	core promoter element around -30 of transcription start
Zm00001d016635	TATA-box	ATATAT	501	6	+	Brassica napus	core promoter element around -30 of transcription start
Zm00001d016635	TATA-box	TATATA	502	6	+	Arabidopsis thaliana	core promoter element around -30 of transcription start
Zm00001d016635	TATA-box	ATATAT	503	6	+	Brassica napus	core promoter element around -30 of transcription start
Zm00001d016635	TATA-box	TATATA	504	6	+	Arabidopsis thaliana	core promoter element around -30 of transcription start
Zm00001d016635	TATA-box	ATATAT	505	6	+	Brassica napus	core promoter element around -30 of transcription start
Zm00001d016635	TATA-box	TATATA	506	6	+	Arabidopsis thaliana	core promoter element around -30 of transcription start
Zm00001d016635	TATA-box	ATATAT	507	6	+	Brassica napus	core promoter element around -30 of transcription start
Zm00001d016635	TATA-box	TATATA	508	6	+	Arabidopsis thaliana	core promoter element around -30 of transcription start
Zm00001d016635	TATA-box	ATATAT	509	6	+	Brassica napus	core promoter element around -30 of transcription start
Zm00001d016635	TATA-box	TATATA	510	6	+	Arabidopsis thaliana	core promoter element around -30 of transcription start
Zm00001d016635	TATA-box	ATATAT	511	6	+	Brassica napus	core promoter element around -30 of transcription start
Zm00001d016635	TATA-box	TATATA	512	6	+	Arabidopsis thaliana	core promoter element around -30 of transcription start
Zm00001d016635	TATA-box	ATATAT	513	6	+	Brassica napus	core promoter element around -30 of transcription start
Zm00001d016635	TATA-box	TATATA	514	6	+	Arabidopsis thaliana	core promoter element around -30 of transcription start
Zm00001d016635	TATA-box	ATATAA	515	6	+	Brassica oleracea	core promoter element around -30 of transcription start
Zm00001d016635	TATA-box	TATA	516	4	+	Arabidopsis thaliana	core promoter element around -30 of transcription start
Zm00001d016635	TATA-box	ATTATA	520	6	+	Brassica napus	core promoter element around -30 of transcription start
Zm00001d016635	TATA-box	TATATAA	521	7	-	Arabidopsis thaliana	core promoter element around -30 of transcription start
Zm00001d016635	TATA-box	TATATA	522	6	+	Arabidopsis thaliana	core promoter element around -30 of transcription start
Zm00001d016635	TATA-box	ATATAT	523	6	+	Brassica napus	core promoter element around -30 of transcription start
Zm00001d016635	TATA-box	TATATA	524	6	+	Arabidopsis thaliana	core promoter element around -30 of transcription start
Zm00001d016635	TATA-box	ATATAT	525	6	+	Brassica napus	core promoter element around -30 of transcription start
Zm00001d016635	TATA-box	TATATA	526	6	+	Arabidopsis thaliana	core promoter element around -30 of transcription start
Zm00001d016635	TATA-box	ATATAT	527	6	+	Brassica napus	core promoter element around -30 of transcription start
Zm00001d016635	TATA-box	TATATA	528	6	+	Arabidopsis thaliana	core promoter element around -30 of transcription start
Zm00001d016635	TATA-box	ATATAT	529	6	+	Brassica napus	core promoter element around -30 of transcription start
Zm00001d016635	TATA-box	TATATA	530	6	+	Arabidopsis thaliana	core promoter element around -30 of transcription start
Zm00001d016635	TATA-box	ATATAT	531	6	+	Brassica napus	core promoter element around -30 of transcription start
Zm00001d016635	TATA-box	TATATA	532	6	+	Arabidopsis thaliana	core promoter element around -30 of transcription start
Zm00001d016635	TATA-box	ATATAT	533	6	+	Brassica napus	core promoter element around -30 of transcription start
Zm00001d016635	TATA-box	TATATA	534	6	+	Arabidopsis thaliana	core promoter element around -30 of transcription start
Zm00001d016635	TATA-box	ATATAT	535	6	+	Brassica napus	core promoter element around -30 of transcription start
Zm00001d016635	TATA-box	TATATA	536	6	+	Arabidopsis thaliana	core promoter element around -30 of transcription start
Zm00001d016635	TATA-box	ATATAT	537	6	+	Brassica napus	core promoter element around -30 of transcription start
Zm00001d016635	TATA-box	TATATA	538	6	+	Arabidopsis thaliana	core promoter element around -30 of transcription start
Zm00001d016635	TATA-box	ATATAA	539	6	+	Brassica oleracea	core promoter element around -30 of transcription start
Zm00001d016635	TATA-box	TATA	540	4	+	Arabidopsis thaliana	core promoter element around -30 of transcription start
Zm00001d016635	TATA-box	ATTATA	544	6	+	Brassica napus	core promoter element around -30 of transcription start
Zm00001d016635	TATA-box	TATATAA	545	7	-	Arabidopsis thaliana	core promoter element around -30 of transcription start
Zm00001d016635	TATA-box	TATATA	546	6	+	Arabidopsis thaliana	core promoter element around -30 of transcription start
Zm00001d016635	TATA-box	ATATAA	547	6	+	Brassica oleracea	core promoter element around -30 of transcription start
Zm00001d016635	TATA-box	TATA	548	4	+	Arabidopsis thaliana	core promoter element around -30 of transcription start
Zm00001d016635	TATA-box	TATACA	624	6	-	Helianthus annuus	core promoter element around -30 of transcription start
Zm00001d016635	TATA-box	TATA	626	4	+	Arabidopsis thaliana	core promoter element around -30 of transcription start
Zm00001d016635	TATA-box	TATA	836	4	+	Arabidopsis thaliana	core promoter element around -30 of transcription start
Zm00001d016635	TATA-box	TATAAA	890	6	-	Helianthus annuus	core promoter element around -30 of transcription start
Zm00001d016635	TATA-box	TATAA	891	5	-	Arabidopsis thaliana	core promoter element around -30 of transcription start
Zm00001d016635	TATA-box	TATA	892	4	+	Arabidopsis thaliana	core promoter element around -30 of transcription start
Zm00001d016635	TATA-box	ATTATA	1030	6	+	Brassica napus	core promoter element around -30 of transcription start
Zm00001d016635	TATA-box	TATAA	1031	5	-	Arabidopsis thaliana	core promoter element around -30 of transcription start
Zm00001d016635	TATA-box	TATA	1032	4	-	Arabidopsis thaliana	core promoter element around -30 of transcription start
Zm00001d016635	TATA-box	TATAA	1115	5	-	Arabidopsis thaliana	core promoter element around -30 of transcription start
Zm00001d016635	TATA-box	TATA	1116	4	-	Arabidopsis thaliana	core promoter element around -30 of transcription start
Zm00001d016635	CCAAT-box	CAACGG	1218	6	-	Hordeum vulgare	MYBHv1 binding site
Zm00001d016635	CCAAT-box	CAACGG	1324	6	-	Hordeum vulgare	MYBHv1 binding site
Zm00001d016635	Unnamed__4	CTCC	326	4	+	Petroselinum hortense
Zm00001d016635	Unnamed__4	CTCC	655	4	-	Petroselinum hortense
Zm00001d016635	Unnamed__4	CTCC	724	4	+	Petroselinum hortense
Zm00001d016635	Unnamed__4	CTCC	884	4	+	Petroselinum hortense
Zm00001d016635	Unnamed__4	CTCC	1629	4	+	Petroselinum hortense
Zm00001d016635	Unnamed__4	CTCC	1634	4	+	Petroselinum hortense
Zm00001d016635	Unnamed__4	CTCC	1703	4	+	Petroselinum hortense
Zm00001d016635	Unnamed__4	CTCC	1872	4	+	Petroselinum hortense
Zm00001d016635	WUN-motif	TTATTACAT	418	9	-	Nicotiana glutinosa
Zm00001d016635	CGTCA-motif	CGTCA	770	5	+	Hordeum vulgare	cis-acting regulatory element involved in the MeJA-responsiveness
Zm00001d016635	CGTCA-motif	CGTCA	1571	5	-	Hordeum vulgare	cis-acting regulatory element involved in the MeJA-responsiveness
Zm00001d016635	CGTCA-motif	CGTCA	1676	5	+	Hordeum vulgare	cis-acting regulatory element involved in the MeJA-responsiveness
Zm00001d016635	ABRE	AACCCGG	124	7	-	Arabidopsis thaliana	cis-acting element involved in the abscisic acid responsiveness
Zm00001d016635	ABRE	ACGTG	223	5	+	Arabidopsis thaliana	cis-acting element involved in the abscisic acid responsiveness
Zm00001d016635	ABRE	ACGTG	426	5	+	Arabidopsis thaliana	cis-acting element involved in the abscisic acid responsiveness
Zm00001d016635	ABRE	ACGTG	651	5	+	Arabidopsis thaliana	cis-acting element involved in the abscisic acid responsiveness
Zm00001d016635	ABRE	AACCCGG	755	7	+	Arabidopsis thaliana	cis-acting element involved in the abscisic acid responsiveness
Zm00001d016635	ABRE	ACGTG	1246	5	+	Arabidopsis thaliana	cis-acting element involved in the abscisic acid responsiveness
Zm00001d016635	ABRE	ACGTG	1518	5	-	Arabidopsis thaliana	cis-acting element involved in the abscisic acid responsiveness
Zm00001d016635	TGACG-motif	TGACG	770	5	-	Hordeum vulgare	cis-acting regulatory element involved in the MeJA-responsiveness
Zm00001d016635	TGACG-motif	TGACG	1571	5	+	Hordeum vulgare	cis-acting regulatory element involved in the MeJA-responsiveness
Zm00001d016635	TGACG-motif	TGACG	1676	5	-	Hordeum vulgare	cis-acting regulatory element involved in the MeJA-responsiveness
Zm00001d016635	WRE3	CCACCT	1690	6	+	Pisum sativum
Zm00001d016635	MYC	CATTTG	8	6	-	Arabidopsis thaliana
Zm00001d016635	MYC	CATGTG	160	6	+	Arabidopsis thaliana
Zm00001d016635	MYC	CATTTG	630	6	+	Arabidopsis thaliana
Zm00001d016635	MYC	CATTTG	899	6	-	Arabidopsis thaliana
Zm00001d016635	MYC	CATGTG	1738	6	-	Arabidopsis thaliana
Zm00001d016635	MYC	CATGTG	1820	6	-	Arabidopsis thaliana
Zm00001d016635	I-box	AAGATAAGGCT	298	10	-	Gossypium hirsutum	part of a light responsive element
Zm00001d016635	as-1	TGACG	770	5	-	Arabidopsis thaliana
Zm00001d016635	as-1	TGACG	1571	5	+	Arabidopsis thaliana
Zm00001d016635	as-1	TGACG	1676	5	-	Arabidopsis thaliana
Zm00001d016635	A-box	CCGTCC	1506	6	-	Petroselinum crispum	cis-acting regulatory element
Zm00001d016635	A-box	CCGTCC	1610	6	+	Petroselinum crispum	cis-acting regulatory element
Zm00001d016635	ABRE3a	TACGTG	1518	6	-	Zea mays
Zm00001d016635	MYB-like sequence	TAACCA	62	6	+	Arabidopsis thaliana
Zm00001d016635	CCGTCC-box	CCGTCC	1506	6	-	Petroselinum hortense
Zm00001d016635	CCGTCC-box	CCGTCC	1610	6	+	Petroselinum hortense
Zm00001d016635	LTR	CCGAAA	1253	6	-	Hordeum vulgare	cis-acting element involved in low-temperature responsiveness
Zm00001d016635	LTR	CCGAAA	1274	6	-	Hordeum vulgare	cis-acting element involved in low-temperature responsiveness
Zm00001d016635	chs-Unit 1 m1	ACCTAACCCGC	124	10	-	Hordeum vulgare	part of a light responsive element
Zm00001d016635	TGA-element	AACGAC	1586	6	-	Brassica oleracea	auxin-responsive element
Zm00001d016635	Unnamed__1	CGTGG	652	5	+	Zea mays
Zm00001d016635	ABRE4	CACGTA	1518	6	+	Zea mays
Zm00001d016635	MBS	CAACTG	211	6	+	Arabidopsis thaliana	MYB binding site involved in drought-inducibility
Zm00001d016635	MBS	CAACTG	329	6	+	Arabidopsis thaliana	MYB binding site involved in drought-inducibility
Zm00001d016635	TCA-element	TCAGAAGAGG	1767	9	+	Brassica oleracea	cis-acting element involved in salicylic acid responsiveness
Zm00001d016635	CCGTCC motif	CCGTCC	1506	6	-	Nicotiana tabacum
Zm00001d016635	CCGTCC motif	CCGTCC	1610	6	+	Nicotiana tabacum
Zm00001d016635	STRE	AGGGG	320	5	-	Arabidopsis thaliana
Zm00001d016635	Myb	CAACTG	211	6	+	Arabidopsis thaliana
Zm00001d016635	Myb	CAACTG	329	6	+	Arabidopsis thaliana
Zm00001d016635	MRE	AACCTAA	129	7	-	Petroselinum crispum	MYB binding site involved in light responsiveness
Zm00001d016635	MYB recognition site	CCGTTG	1218	6	+	Arabidopsis thaliana
Zm00001d016635	MYB recognition site	CCGTTG	1324	6	+	Arabidopsis thaliana
Zm00001d016635	CAT-box	GCCACT	365	6	-	Arabidopsis thaliana	cis-acting regulatory element related to meristem expression
Zm00001d016635	DRE1	ACCGAGA	1654	7	-	Zea mays
Zm00001d016635	CAAT-box	CAAAT	8	5	+	Pisum sativum	common cis-acting element in promoter and enhancer regions
Zm00001d016635	CAAT-box	CAAT	31	4	-	Nicotiana glutinosa
Zm00001d016635	CAAT-box	CAAT	79	4	-	Nicotiana glutinosa
Zm00001d016635	CAAT-box	CAAT	83	4	+	Nicotiana glutinosa
Zm00001d016635	CAAT-box	TGCCAAC	208	7	+	Petunia hybrida	common cis-acting element in promoter and enhancer regions
Zm00001d016635	CAAT-box	CAAT	228	4	-	Nicotiana glutinosa
Zm00001d016635	CAAT-box	CAAT	404	4	+	Nicotiana glutinosa
Zm00001d016635	CAAT-box	CAAAT	608	5	+	Pisum sativum	common cis-acting element in promoter and enhancer regions
Zm00001d016635	CAAT-box	CCAAT	611	5	-	Arabidopsis thaliana	common cis-acting element in promoter and enhancer regions
Zm00001d016635	CAAT-box	CAAAT	631	5	-	Pisum sativum	common cis-acting element in promoter and enhancer regions
Zm00001d016635	CAAT-box	CAAAT	678	5	+	Pisum sativum	common cis-acting element in promoter and enhancer regions
Zm00001d016635	CAAT-box	CAAT	794	4	+	Nicotiana glutinosa
Zm00001d016635	CAAT-box	CAAT	843	4	-	Nicotiana glutinosa
Zm00001d016635	CAAT-box	CAAT	866	4	+	Nicotiana glutinosa
Zm00001d016635	CAAT-box	CAAAT	899	5	+	Pisum sativum	common cis-acting element in promoter and enhancer regions
Zm00001d016635	CAAT-box	CCAAT	949	5	-	Arabidopsis thaliana	common cis-acting element in promoter and enhancer regions
Zm00001d016635	CAAT-box	CAAT	997	4	+	Nicotiana glutinosa
Zm00001d016635	CAAT-box	CCAAT	1041	5	+	Arabidopsis thaliana	common cis-acting element in promoter and enhancer regions
Zm00001d016635	CAAT-box	CAAT	1042	4	+	Nicotiana glutinosa
Zm00001d016635	CAAT-box	CAAT	1351	4	-	Nicotiana glutinosa
Zm00001d016635	CAAT-box	CCAAT	1745	5	-	Arabidopsis thaliana	common cis-acting element in promoter and enhancer regions
Zm00001d016635	CAAT-box	CCAAT	1755	5	-	Arabidopsis thaliana	common cis-acting element in promoter and enhancer regions
Zm00001d016635	CAAT-box	CAAT	1765	4	-	Nicotiana glutinosa
Zm00001d016635	CAAT-box	CCAAT	1804	5	+	Arabidopsis thaliana	common cis-acting element in promoter and enhancer regions
Zm00001d016635	CAAT-box	CAAT	1805	4	+	Nicotiana glutinosa
Zm00001d016635	CAAT-box	CAAT	1815	4	+	Nicotiana glutinosa
Zm00001d016635	CAAT-box	CAAT	1827	4	-	Nicotiana glutinosa
Zm00001d016635	ARE	AAACCA	1000	6	-	Zea mays	cis-acting regulatory element essential for the anaerobic induction
Zm00001d016635	Sp1	GGGCGG	1455	6	+	Oryza sativa	light responsive element
Zm00001d016635	GT1-motif	GGTTAA	132	6	+	Arabidopsis thaliana	light responsive element
Zm00001d016635	GT1-motif	GGTTAA	1698	6	-	Arabidopsis thaliana	light responsive element
Zm00001d016635	GT1-motif	GGTTAAT	1951	7	-	Avena sativa	light responsive element
Zm00001d016635	GT1-motif	GGTTAA	1952	6	-	Arabidopsis thaliana	light responsive element
Zm00001d016635	G-Box	CACGTT	222	6	-	Pisum sativum	cis-acting regulatory element involved in light responsiveness
Zm00001d016635	G-Box	CACGTT	425	6	-	Pisum sativum	cis-acting regulatory element involved in light responsiveness
Zm00001d016635	G-Box	CACGTT	650	6	-	Pisum sativum	cis-acting regulatory element involved in light responsiveness
Zm00001d016635	G-Box	CACGTT	1245	6	-	Pisum sativum	cis-acting regulatory element involved in light responsiveness
Zm00001d016635	G-box	CACGAC	172	6	-	Zea mays	cis-acting regulatory element involved in light responsiveness
Zm00001d016635	G-box	TAAACGTG	648	8	+	Brassica oleracea	cis-acting regulatory element involved in light responsiveness
Zm00001d016635	G-box	TAACACGTAG	1515	9	+	Brassica oleracea	cis-acting regulatory element involved in light responsiveness
Zm00001d016635	G-box	TACGTG	1518	6	-	Arabidopsis thaliana	cis-acting regulatory element involved in light responsiveness
Zm00001d016635	G-box	CACGAC	1971	6	-	Zea mays	cis-acting regulatory element involved in light responsiveness
Zm00001d016635	Unnamed__2	AACCTAACCT	126	9	-	Petroselinum hortense
Zm00001d016635	dOCT	CTCGGATC	1940	8	+	Zea mays
Zm00001d019750	MYC	CATTTG	382	6	+	Arabidopsis thaliana
Zm00001d019750	MYC	CATTTG	490	6	-	Arabidopsis thaliana
Zm00001d019750	MYC	CATTTG	1463	6	-	Arabidopsis thaliana
Zm00001d019750	Unnamed__12	TCCACGTAGA	1924	9	+	Zea mays
Zm00001d019750	ATCT-motif	AATCTAATCC	293	9	+	Pisum sativum	part of a conserved DNA module involved in light responsiveness
Zm00001d019750	TGACG-motif	TGACG	748	5	-	Hordeum vulgare	cis-acting regulatory element involved in the MeJA-responsiveness
Zm00001d019750	TGACG-motif	TGACG	1470	5	-	Hordeum vulgare	cis-acting regulatory element involved in the MeJA-responsiveness
Zm00001d019750	ABRE	TACGGTC	7	7	-	Arabidopsis thaliana	cis-acting element involved in the abscisic acid responsiveness
Zm00001d019750	ABRE	ACGTG	847	5	+	Arabidopsis thaliana	cis-acting element involved in the abscisic acid responsiveness
Zm00001d019750	ABRE	ACGTG	1307	5	+	Arabidopsis thaliana	cis-acting element involved in the abscisic acid responsiveness
Zm00001d019750	ABRE	ACGTG	1701	5	+	Arabidopsis thaliana	cis-acting element involved in the abscisic acid responsiveness
Zm00001d019750	ABRE	GCCGCGTGGC	1759	9	+	Oryza sativa	cis-acting element involved in the abscisic acid responsiveness
Zm00001d019750	ABRE	AACCCGG	1845	7	+	Arabidopsis thaliana	cis-acting element involved in the abscisic acid responsiveness
Zm00001d019750	WRE3	CCACCT	1103	6	+	Pisum sativum
Zm00001d019750	TATA-box	TATA	12	4	+	Arabidopsis thaliana	core promoter element around -30 of transcription start
Zm00001d019750	TATA-box	TATATA	100	6	+	Arabidopsis thaliana	core promoter element around -30 of transcription start
Zm00001d019750	TATA-box	ATATAA	101	6	+	Brassica oleracea	core promoter element around -30 of transcription start
Zm00001d019750	TATA-box	TATA	102	4	+	Arabidopsis thaliana	core promoter element around -30 of transcription start
Zm00001d019750	TATA-box	TAAAGATT	114	8	+	Arabidopsis thaliana	core promoter element around -30 of transcription start
Zm00001d019750	TATA-box	ATATAA	132	6	+	Brassica oleracea	core promoter element around -30 of transcription start
Zm00001d019750	TATA-box	TATA	133	4	+	Arabidopsis thaliana	core promoter element around -30 of transcription start
Zm00001d019750	TATA-box	TATA	142	4	+	Arabidopsis thaliana	core promoter element around -30 of transcription start
Zm00001d019750	TATA-box	TATA	201	4	+	Arabidopsis thaliana	core promoter element around -30 of transcription start
Zm00001d019750	TATA-box	taTATAAAtc	234	9	-	Arabidopsis thaliana	core promoter element around -30 of transcription start
Zm00001d019750	TATA-box	TATAAAT	235	7	-	Brassica juncea	core promoter element around -30 of transcription start
Zm00001d019750	TATA-box	TATAAA	236	6	-	Helianthus annuus	core promoter element around -30 of transcription start
Zm00001d019750	TATA-box	TATAA	237	5	-	Arabidopsis thaliana	core promoter element around -30 of transcription start
Zm00001d019750	TATA-box	TATA	238	4	+	Arabidopsis thaliana	core promoter element around -30 of transcription start
Zm00001d019750	TATA-box	TATA	252	4	+	Arabidopsis thaliana	core promoter element around -30 of transcription start
Zm00001d019750	TATA-box	TATA	364	4	+	Arabidopsis thaliana	core promoter element around -30 of transcription start
Zm00001d019750	TATA-box	ATTATA	399	6	+	Brassica napus	core promoter element around -30 of transcription start
Zm00001d019750	TATA-box	TATAA	400	5	-	Arabidopsis thaliana	core promoter element around -30 of transcription start
Zm00001d019750	TATA-box	TATA	401	4	+	Arabidopsis thaliana	core promoter element around -30 of transcription start
Zm00001d019750	TATA-box	TATA	689	4	+	Arabidopsis thaliana	core promoter element around -30 of transcription start
Zm00001d019750	TATA-box	TATAAAA	841	7	-	Pisum sativum	core promoter element around -30 of transcription start
Zm00001d019750	TATA-box	TATAAA	842	6	-	Helianthus annuus	core promoter element around -30 of transcription start
Zm00001d019750	TATA-box	TATAA	843	5	-	Arabidopsis thaliana	core promoter element around -30 of transcription start
Zm00001d019750	TATA-box	TATA	844	4	+	Arabidopsis thaliana	core promoter element around -30 of transcription start
Zm00001d019750	TATA-box	TATATA	1150	6	-	Arabidopsis thaliana	core promoter element around -30 of transcription start
Zm00001d019750	TATA-box	ATATAT	1151	6	-	Brassica napus	core promoter element around -30 of transcription start
Zm00001d019750	TATA-box	TATATA	1152	6	-	Arabidopsis thaliana	core promoter element around -30 of transcription start
Zm00001d019750	TATA-box	ATATAA	1153	6	+	Brassica oleracea	core promoter element around -30 of transcription start
Zm00001d019750	TATA-box	TATA	1154	4	-	Arabidopsis thaliana	core promoter element around -30 of transcription start
Zm00001d019750	TATA-box	TAAAGATT	1164	8	-	Arabidopsis thaliana	core promoter element around -30 of transcription start
Zm00001d019750	TATA-box	TATA	1240	4	-	Arabidopsis thaliana	core promoter element around -30 of transcription start
Zm00001d019750	TATA-box	ATATAT	1361	6	-	Brassica napus	core promoter element around -30 of transcription start
Zm00001d019750	TATA-box	TATATA	1362	6	-	Arabidopsis thaliana	core promoter element around -30 of transcription start
Zm00001d019750	TATA-box	TATA	1364	4	-	Arabidopsis thaliana	core promoter element around -30 of transcription start
Zm00001d019750	TATA-box	ATATAA	1371	6	+	Brassica oleracea	core promoter element around -30 of transcription start
Zm00001d019750	TATA-box	TATA	1372	4	-	Arabidopsis thaliana	core promoter element around -30 of transcription start
Zm00001d019750	TATA-box	TATA	1402	4	-	Arabidopsis thaliana	core promoter element around -30 of transcription start
Zm00001d019750	TATA-box	TACATAAA	1896	8	-	Oryza sativa	core promoter element around -30 of transcription start
Zm00001d019750	Unnamed__4	CTCC	740	4	+	Petroselinum hortense
Zm00001d019750	Unnamed__4	CTCC	1026	4	+	Petroselinum hortense
Zm00001d019750	Unnamed__4	CTCC	1475	4	+	Petroselinum hortense
Zm00001d019750	Unnamed__4	CTCC	1584	4	-	Petroselinum hortense
Zm00001d019750	Unnamed__4	CTCC	1595	4	-	Petroselinum hortense
Zm00001d019750	Unnamed__4	CTCC	1710	4	-	Petroselinum hortense
Zm00001d019750	Unnamed__4	CTCC	1766	4	-	Petroselinum hortense
Zm00001d019750	Unnamed__4	CTCC	1961	4	+	Petroselinum hortense
Zm00001d019750	CCAAT-box	CAACGG	1421	6	+	Hordeum vulgare	MYBHv1 binding site
Zm00001d019750	AT~TATA-box	TATATA	100	6	+	Arabidopsis thaliana
Zm00001d019750	AT~TATA-box	TATATA	1150	6	-	Arabidopsis thaliana
Zm00001d019750	AT~TATA-box	TATATA	1152	6	-	Arabidopsis thaliana
Zm00001d019750	AT~TATA-box	TATATA	1362	6	-	Arabidopsis thaliana
Zm00001d019750	MYB	CAACCA	413	6	-	Arabidopsis thaliana
Zm00001d019750	MYB	CAACCA	436	6	-	Arabidopsis thaliana
Zm00001d019750	MYB	CAACAG	1133	6	-	Arabidopsis thaliana
Zm00001d019750	MYB	CAACAG	1715	6	+	Arabidopsis thaliana
Zm00001d019750	CGTCA-motif	CGTCA	748	5	+	Hordeum vulgare	cis-acting regulatory element involved in the MeJA-responsiveness
Zm00001d019750	CGTCA-motif	CGTCA	1470	5	+	Hordeum vulgare	cis-acting regulatory element involved in the MeJA-responsiveness
Zm00001d019750	TCT-motif	TCTTAC	1230	6	+	Arabidopsis thaliana	part of a light responsive element
Zm00001d019750	Unnamed__10	TCCACGTAGA	1924	9	+	Zea mays
Zm00001d019750	Unnamed__8	TCCACGTAGA	1924	9	+	Zea mays
Zm00001d019750	LTR	CCGAAA	1270	6	+	Hordeum vulgare	cis-acting element involved in low-temperature responsiveness
Zm00001d019750	CCGTCC-box	CCGTCC	1554	6	+	Petroselinum hortense
Zm00001d019750	TATA	TATAAAAT	840	8	-	Arabidopsis thaliana
Zm00001d019750	as-1	TGACG	748	5	-	Arabidopsis thaliana
Zm00001d019750	as-1	TGACG	1470	5	-	Arabidopsis thaliana
Zm00001d019750	Unnamed__14	TCCACGTAGA	1924	9	+	Zea mays
Zm00001d019750	A-box	CCGTCC	1554	6	+	Petroselinum crispum	cis-acting regulatory element
Zm00001d019750	ABRE3a	TACGTG	846	6	+	Zea mays
Zm00001d019750	MYB recognition site	CCGTTG	1421	6	-	Arabidopsis thaliana
Zm00001d019750	CAAT-box	CAAAT	162	5	-	Pisum sativum	common cis-acting element in promoter and enhancer regions
Zm00001d019750	CAAT-box	CAAAT	173	5	-	Pisum sativum	common cis-acting element in promoter and enhancer regions
Zm00001d019750	CAAT-box	CAAAT	224	5	-	Pisum sativum	common cis-acting element in promoter and enhancer regions
Zm00001d019750	CAAT-box	CAAAT	360	5	+	Pisum sativum	common cis-acting element in promoter and enhancer regions
Zm00001d019750	CAAT-box	CAAAT	383	5	-	Pisum sativum	common cis-acting element in promoter and enhancer regions
Zm00001d019750	CAAT-box	CCAAT	411	5	-	Arabidopsis thaliana	common cis-acting element in promoter and enhancer regions
Zm00001d019750	CAAT-box	CAAAT	490	5	+	Pisum sativum	common cis-acting element in promoter and enhancer regions
Zm00001d019750	CAAT-box	CAAAT	644	5	+	Pisum sativum	common cis-acting element in promoter and enhancer regions
Zm00001d019750	CAAT-box	CAAT	791	4	+	Nicotiana glutinosa
Zm00001d019750	CAAT-box	CCAAT	798	5	-	Arabidopsis thaliana	common cis-acting element in promoter and enhancer regions
Zm00001d019750	CAAT-box	CAAAT	868	5	+	Pisum sativum	common cis-acting element in promoter and enhancer regions
Zm00001d019750	CAAT-box	CAAT	928	4	+	Nicotiana glutinosa
Zm00001d019750	CAAT-box	CAAAT	995	5	+	Pisum sativum	common cis-acting element in promoter and enhancer regions
Zm00001d019750	CAAT-box	CAAT	1010	4	+	Nicotiana glutinosa
Zm00001d019750	CAAT-box	CCAAT	1072	5	-	Arabidopsis thaliana	common cis-acting element in promoter and enhancer regions
Zm00001d019750	CAAT-box	CAAAT	1093	5	-	Pisum sativum	common cis-acting element in promoter and enhancer regions
Zm00001d019750	CAAT-box	CAAAT	1192	5	+	Pisum sativum	common cis-acting element in promoter and enhancer regions
Zm00001d019750	CAAT-box	CAAAT	1278	5	+	Pisum sativum	common cis-acting element in promoter and enhancer regions
Zm00001d019750	CAAT-box	CAAAT	1290	5	+	Pisum sativum	common cis-acting element in promoter and enhancer regions
Zm00001d019750	CAAT-box	CAAT	1411	4	+	Nicotiana glutinosa
Zm00001d019750	CAAT-box	CAAAT	1463	5	+	Pisum sativum	common cis-acting element in promoter and enhancer regions
Zm00001d019750	CAAT-box	CAAT	1506	4	-	Nicotiana glutinosa
Zm00001d019750	CAAT-box	CCAAT	1629	5	+	Arabidopsis thaliana	common cis-acting element in promoter and enhancer regions
Zm00001d019750	CAAT-box	CAAT	1630	4	+	Nicotiana glutinosa
Zm00001d019750	CAAT-box	CAAT	1921	4	+	Nicotiana glutinosa
Zm00001d019750	W box	TTGACC	1408	6	-	Arabidopsis thaliana
Zm00001d019750	W box	TTGACC	1695	6	-	Arabidopsis thaliana
Zm00001d019750	MBS	CAACTG	481	6	+	Arabidopsis thaliana	MYB binding site involved in drought-inducibility
Zm00001d019750	Unnamed__1	CGTGG	1308	5	+	Zea mays
Zm00001d019750	Unnamed__1	CGTGG	1702	5	+	Zea mays
Zm00001d019750	Unnamed__1	CGTGG	1763	5	+	Zea mays
Zm00001d019750	Unnamed__1	CGTGG	1925	5	-	Zea mays
Zm00001d019750	ABRE4	CACGTA	846	6	-	Zea mays
Zm00001d019750	STRE	AGGGG	1965	5	-	Arabidopsis thaliana
Zm00001d019750	Myb	CAACTG	481	6	+	Arabidopsis thaliana
Zm00001d019750	CCGTCC motif	CCGTCC	1554	6	+	Nicotiana tabacum
Zm00001d019750	G-box	TACGTG	846	6	+	Arabidopsis thaliana	cis-acting regulatory element involved in light responsiveness
Zm00001d019750	G-box	CACGTC	1306	6	-	Zea mays	cis-acting regulatory element involved in light responsiveness
Zm00001d019750	G-box	GCCACGTGGA	1759	9	+	Arabidopsis thaliana	cis-acting regulatory element involved in light responsiveness
Zm00001d019750	Unnamed__2	CCCCGG	1806	6	+	Zea mays
Zm00001d019750	G-Box	CACGTT	1700	6	-	Pisum sativum	cis-acting regulatory element involved in light responsiveness
Zm00001d019750	GARE-motif	TCTGTTG	1132	7	+	Brassica oleracea	gibberellin-responsive element
Zm00001d019750	AT-rich sequence	TAAAATACT	585	9	-	Pisum sativum	element for maximal elicitor-mediated activation (2copies)
Zm00001d019750	box S	AGCCACC	1101	7	+	Arabidopsis thaliana
Zm00001d019750	Myb-binding site	CAACAG	1133	6	-	Nicotiana tabacum
Zm00001d019750	Myb-binding site	CAACAG	1715	6	+	Nicotiana tabacum
Zm00001d019750	ARE	AAACCA	693	6	+	Zea mays	cis-acting regulatory element essential for the anaerobic induction
Zm00001d019750	GT1-motif	GGTTAA	882	6	+	Arabidopsis thaliana	light responsive element
Zm00001d019750	Sp1	GGGCGG	1705	6	+	Oryza sativa	light responsive element
Zm00001d022478	CAAT-box	CAAAT	86	5	-	Pisum sativum	common cis-acting element in promoter and enhancer regions
Zm00001d022478	CAAT-box	CAAAT	306	5	-	Pisum sativum	common cis-acting element in promoter and enhancer regions
Zm00001d022478	CAAT-box	CCAAT	376	5	+	Arabidopsis thaliana	common cis-acting element in promoter and enhancer regions
Zm00001d022478	CAAT-box	CAAT	377	4	+	Nicotiana glutinosa
Zm00001d022478	CAAT-box	CAAAT	379	5	-	Pisum sativum	common cis-acting element in promoter and enhancer regions
Zm00001d022478	CAAT-box	CAAT	427	4	-	Nicotiana glutinosa
Zm00001d022478	CAAT-box	CAAT	471	4	-	Nicotiana glutinosa
Zm00001d022478	CAAT-box	CAAT	579	4	-	Nicotiana glutinosa
Zm00001d022478	CAAT-box	CAAT	587	4	-	Nicotiana glutinosa
Zm00001d022478	CAAT-box	CAAT	618	4	+	Nicotiana glutinosa
Zm00001d022478	CAAT-box	CAAT	623	4	-	Nicotiana glutinosa
Zm00001d022478	CAAT-box	CAAAT	889	5	-	Pisum sativum	common cis-acting element in promoter and enhancer regions
Zm00001d022478	CAAT-box	CAAT	957	4	-	Nicotiana glutinosa
Zm00001d022478	CAAT-box	CAAT	996	4	-	Nicotiana glutinosa
Zm00001d022478	CAAT-box	CAAAT	1096	5	-	Pisum sativum	common cis-acting element in promoter and enhancer regions
Zm00001d022478	CAAT-box	CAAT	1104	4	+	Nicotiana glutinosa
Zm00001d022478	CAAT-box	CAAT	1255	4	-	Nicotiana glutinosa
Zm00001d022478	CAAT-box	CAAT	1270	4	-	Nicotiana glutinosa
Zm00001d022478	CAAT-box	CAAT	1349	4	+	Nicotiana glutinosa
Zm00001d022478	CAAT-box	CCAAT	1447	5	-	Arabidopsis thaliana	common cis-acting element in promoter and enhancer regions
Zm00001d022478	CAAT-box	CAAT	1653	4	-	Nicotiana glutinosa
Zm00001d022478	CAAT-box	CAAAT	1699	5	+	Pisum sativum	common cis-acting element in promoter and enhancer regions
Zm00001d022478	CAAT-box	CCAAT	1740	5	-	Arabidopsis thaliana	common cis-acting element in promoter and enhancer regions
Zm00001d022478	CAAT-box	CAAAT	1788	5	-	Pisum sativum	common cis-acting element in promoter and enhancer regions
Zm00001d022478	CAAT-box	CAAT	1819	4	+	Nicotiana glutinosa
Zm00001d022478	CAAT-box	CAAT	1827	4	-	Nicotiana glutinosa
Zm00001d022478	CAAT-box	CAAT	1832	4	+	Nicotiana glutinosa
Zm00001d022478	CAAT-box	CAAT	1977	4	+	Nicotiana glutinosa
Zm00001d022478	CAT-box	GCCACT	609	6	+	Arabidopsis thaliana	cis-acting regulatory element related to meristem expression
Zm00001d022478	CAT-box	GCCACT	1083	6	-	Arabidopsis thaliana	cis-acting regulatory element related to meristem expression
Zm00001d022478	MYB recognition site	CCGTTG	95	6	-	Arabidopsis thaliana
Zm00001d022478	MYB recognition site	CCGTTG	485	6	+	Arabidopsis thaliana
Zm00001d022478	GTGGC-motif	GATTCTGTGGC	1493	11	-	Spinacia oleracea	part of a light responsive element
Zm00001d022478	MRE	AACCTAA	839	7	+	Petroselinum crispum	MYB binding site involved in light responsiveness
Zm00001d022478	Myb	CAACTG	1657	6	+	Arabidopsis thaliana
Zm00001d022478	STRE	AGGGG	131	5	-	Arabidopsis thaliana
Zm00001d022478	STRE	AGGGG	463	5	+	Arabidopsis thaliana
Zm00001d022478	STRE	AGGGG	633	5	-	Arabidopsis thaliana
Zm00001d022478	STRE	AGGGG	691	5	-	Arabidopsis thaliana
Zm00001d022478	CCGTCC motif	CCGTCC	1427	6	+	Nicotiana tabacum
Zm00001d022478	MBS	CAACTG	1657	6	+	Arabidopsis thaliana	MYB binding site involved in drought-inducibility
Zm00001d022478	Unnamed__1	CGTGG	502	5	+	Zea mays
Zm00001d022478	Unnamed__1	CGTGG	534	5	-	Zea mays
Zm00001d022478	Unnamed__1	GCCACGTGGC	609	9	+	Petunia sp.
Zm00001d022478	Unnamed__1	CGTGG	925	5	-	Zea mays
Zm00001d022478	Unnamed__1	CGTGG	1122	5	-	Zea mays
Zm00001d022478	Unnamed__1	CGTGG	1181	5	+	Zea mays
Zm00001d022478	Unnamed__1	CGTGG	1283	5	+	Zea mays
Zm00001d022478	Unnamed__1	CGTGG	1393	5	+	Zea mays
Zm00001d022478	G-box	CACGTG	898	6	+	Arabidopsis thaliana	cis-acting regulatory element involved in light responsiveness
Zm00001d022478	G-box	CACGAC	1391	6	-	Zea mays	cis-acting regulatory element involved in light responsiveness
Zm00001d022478	G-Box	CACGTT	500	6	-	Pisum sativum	cis-acting regulatory element involved in light responsiveness
Zm00001d022478	G-Box	CACGTG	898	6	+	Pisum sativum	cis-acting regulatory element involved in light responsiveness
Zm00001d022478	TATC-box	TATCCCA	401	7	-	Oryza sativa	cis-acting element involved in gibberellin-responsiveness
Zm00001d022478	O2-site	GATGACATGG	1223	9	-	Zea mays	cis-acting regulatory element involved in zein metabolism regulation
Zm00001d022478	MYC	CATGTG	1263	6	-	Arabidopsis thaliana
Zm00001d022478	HD-Zip 1	CAAT(A/T)ATTG	618	8.5	+	Arabidopsis thaliana	element involved in differentiation of the palisade mesophyll cells
Zm00001d022478	ABRE	ACGTG	501	5	+	Arabidopsis thaliana	cis-acting element involved in the abscisic acid responsiveness
Zm00001d022478	ABRE	CACGTG	898	6	+	Arabidopsis thaliana	cis-acting element involved in the abscisic acid responsiveness
Zm00001d022478	ABRE	ACGTG	899	5	+	Arabidopsis thaliana	cis-acting element involved in the abscisic acid responsiveness
Zm00001d022478	TGACG-motif	TGACG	902	5	+	Hordeum vulgare	cis-acting regulatory element involved in the MeJA-responsiveness
Zm00001d022478	WRE3	CCACCT	1926	6	+	Pisum sativum
Zm00001d022478	CGTCA-motif	CGTCA	902	5	-	Hordeum vulgare	cis-acting regulatory element involved in the MeJA-responsiveness
Zm00001d022478	CCAAT-box	CAACGG	95	6	+	Hordeum vulgare	MYBHv1 binding site
Zm00001d022478	CCAAT-box	CAACGG	485	6	-	Hordeum vulgare	MYBHv1 binding site
Zm00001d022478	Unnamed__4	CTCC	101	4	+	Petroselinum hortense
Zm00001d022478	Unnamed__4	CTCC	144	4	-	Petroselinum hortense
Zm00001d022478	Unnamed__4	CTCC	147	4	-	Petroselinum hortense
Zm00001d022478	Unnamed__4	CTCC	325	4	+	Petroselinum hortense
Zm00001d022478	Unnamed__4	CTCC	333	4	+	Petroselinum hortense
Zm00001d022478	Unnamed__4	CTCC	374	4	+	Petroselinum hortense
Zm00001d022478	Unnamed__4	CTCC	385	4	-	Petroselinum hortense
Zm00001d022478	Unnamed__4	CTCC	505	4	-	Petroselinum hortense
Zm00001d022478	Unnamed__4	CTCC	555	4	+	Petroselinum hortense
Zm00001d022478	Unnamed__4	CTCC	599	4	+	Petroselinum hortense
Zm00001d022478	Unnamed__4	CTCC	1367	4	-	Petroselinum hortense
Zm00001d022478	Unnamed__4	CTCC	1439	4	-	Petroselinum hortense
Zm00001d022478	Unnamed__4	CTCC	1527	4	-	Petroselinum hortense
Zm00001d022478	Unnamed__4	CTCC	1770	4	-	Petroselinum hortense
Zm00001d022478	TATA-box	TATA	120	4	+	Arabidopsis thaliana	core promoter element around -30 of transcription start
Zm00001d022478	TATA-box	TATA	151	4	+	Arabidopsis thaliana	core promoter element around -30 of transcription start
Zm00001d022478	TATA-box	TACAAAA	517	7	-	Oryza sativa	core promoter element around -30 of transcription start
Zm00001d022478	TATA-box	TATA	654	4	+	Arabidopsis thaliana	core promoter element around -30 of transcription start
Zm00001d022478	TATA-box	ccTATAAAaa	665	9	-	Arabidopsis thaliana	core promoter element around -30 of transcription start
Zm00001d022478	TATA-box	TATA	747	4	+	Arabidopsis thaliana	core promoter element around -30 of transcription start
Zm00001d022478	TATA-box	TATA	756	4	+	Arabidopsis thaliana	core promoter element around -30 of transcription start
Zm00001d022478	TATA-box	TATA	769	4	+	Arabidopsis thaliana	core promoter element around -30 of transcription start
Zm00001d022478	TATA-box	ATATAT	797	6	+	Brassica napus	core promoter element around -30 of transcription start
Zm00001d022478	TATA-box	TATATA	798	6	+	Arabidopsis thaliana	core promoter element around -30 of transcription start
Zm00001d022478	TATA-box	TATA	800	4	+	Arabidopsis thaliana	core promoter element around -30 of transcription start
Zm00001d022478	TATA-box	TATAAAA	936	7	-	Pisum sativum	core promoter element around -30 of transcription start
Zm00001d022478	TATA-box	TATAAA	937	6	-	Helianthus annuus	core promoter element around -30 of transcription start
Zm00001d022478	TATA-box	TATAA	938	5	-	Arabidopsis thaliana	core promoter element around -30 of transcription start
Zm00001d022478	TATA-box	TATA	939	4	+	Arabidopsis thaliana	core promoter element around -30 of transcription start
Zm00001d022478	TATA-box	TATAA	1052	5	-	Arabidopsis thaliana	core promoter element around -30 of transcription start
Zm00001d022478	TATA-box	TATA	1053	4	-	Arabidopsis thaliana	core promoter element around -30 of transcription start
Zm00001d022478	TATA-box	TATACA	1170	6	-	Helianthus annuus	core promoter element around -30 of transcription start
Zm00001d022478	TATA-box	TATA	1172	4	-	Arabidopsis thaliana	core promoter element around -30 of transcription start
Zm00001d022478	TATA-box	TATA	1313	4	-	Arabidopsis thaliana	core promoter element around -30 of transcription start
Zm00001d022478	TATA-box	taTATAAAtc	1469	9	+	Arabidopsis thaliana	core promoter element around -30 of transcription start
Zm00001d022478	TATA-box	TATAA	1628	5	-	Arabidopsis thaliana	core promoter element around -30 of transcription start
Zm00001d022478	TATA-box	TATA	1629	4	-	Arabidopsis thaliana	core promoter element around -30 of transcription start
Zm00001d022478	TATA-box	TATA	1648	4	-	Arabidopsis thaliana	core promoter element around -30 of transcription start
Zm00001d022478	TATA-box	ATATAT	1745	6	-	Brassica napus	core promoter element around -30 of transcription start
Zm00001d022478	TATA-box	TATA	1746	4	-	Arabidopsis thaliana	core promoter element around -30 of transcription start
Zm00001d022478	TATA-box	TATAA	1752	5	-	Arabidopsis thaliana	core promoter element around -30 of transcription start
Zm00001d022478	TATA-box	TATA	1753	4	-	Arabidopsis thaliana	core promoter element around -30 of transcription start
Zm00001d022478	TATA-box	TATACA	1847	6	-	Helianthus annuus	core promoter element around -30 of transcription start
Zm00001d022478	TATA-box	TATA	1849	4	-	Arabidopsis thaliana	core promoter element around -30 of transcription start
Zm00001d022478	TATA-box	TATATA	1934	6	-	Arabidopsis thaliana	core promoter element around -30 of transcription start
Zm00001d022478	TATA-box	ATATAA	1935	6	+	Brassica oleracea	core promoter element around -30 of transcription start
Zm00001d022478	TATA-box	TATA	1936	4	-	Arabidopsis thaliana	core promoter element around -30 of transcription start
Zm00001d022478	MYB	CAACCA	978	6	+	Arabidopsis thaliana
Zm00001d022478	MYB	TAACCA	1259	6	+	Arabidopsis thaliana
Zm00001d022478	MYB	TAACCA	1625	6	-	Arabidopsis thaliana
Zm00001d022478	AT~TATA-box	TATATA	798	6	+	Arabidopsis thaliana
Zm00001d022478	AT~TATA-box	TATATA	1934	6	-	Arabidopsis thaliana
Zm00001d022478	LTR	CCGAAA	991	6	+	Hordeum vulgare	cis-acting element involved in low-temperature responsiveness
Zm00001d022478	CCGTCC-box	CCGTCC	1427	6	+	Petroselinum hortense
Zm00001d022478	MYB-like sequence	TAACCA	1259	6	+	Arabidopsis thaliana
Zm00001d022478	MYB-like sequence	TAACCA	1625	6	-	Arabidopsis thaliana
Zm00001d022478	A-box	CCGTCC	1427	6	+	Petroselinum crispum	cis-acting regulatory element
Zm00001d022478	as-1	TGACG	902	5	+	Arabidopsis thaliana
Zm00001d031892	CAT-box	GCCACT	1020	6	-	Arabidopsis thaliana	cis-acting regulatory element related to meristem expression
Zm00001d031892	CAT-box	GCCACT	1024	6	+	Arabidopsis thaliana	cis-acting regulatory element related to meristem expression
Zm00001d031892	CCGTCC motif	CCGTCC	1787	6	+	Nicotiana tabacum
Zm00001d031892	CCGTCC motif	CCGTCC	1791	6	+	Nicotiana tabacum
Zm00001d031892	CCGTCC motif	CCGTCC	1795	6	+	Nicotiana tabacum
Zm00001d031892	CCGTCC motif	CCGTCC	1799	6	+	Nicotiana tabacum
Zm00001d031892	P-box	CCTTTTG	1987	7	-	Oryza sativa	gibberellin-responsive element
Zm00001d031892	MBS	CAACTG	1696	6	-	Arabidopsis thaliana	MYB binding site involved in drought-inducibility
Zm00001d031892	TGA-element	AACGAC	1438	6	-	Brassica oleracea	auxin-responsive element
Zm00001d031892	G-box	CACGTC	38	6	-	Zea mays	cis-acting regulatory element involved in light responsiveness
Zm00001d031892	G-box	CACGAC	491	6	+	Zea mays	cis-acting regulatory element involved in light responsiveness
Zm00001d031892	G-box	CACGAC	879	6	-	Zea mays	cis-acting regulatory element involved in light responsiveness
Zm00001d031892	GARE-motif	TCTGTTG	411	7	+	Brassica oleracea	gibberellin-responsive element
Zm00001d031892	TATC-box	TATCCCA	1599	7	-	Oryza sativa	cis-acting element involved in gibberellin-responsiveness
Zm00001d031892	Sp1	GGGCGG	852	6	+	Oryza sativa	light responsive element
Zm00001d031892	Myb-binding site	CAACAG	412	6	-	Nicotiana tabacum
Zm00001d031892	Myb-binding site	CAACAG	1341	6	+	Nicotiana tabacum
Zm00001d031892	ARE	AAACCA	659	6	-	Zea mays	cis-acting regulatory element essential for the anaerobic induction
Zm00001d031892	ARE	AAACCA	684	6	-	Zea mays	cis-acting regulatory element essential for the anaerobic induction
Zm00001d031892	ARE	AAACCA	1130	6	-	Zea mays	cis-acting regulatory element essential for the anaerobic induction
Zm00001d031892	RY-element	CATGCATG	395	8	+	Helianthus annuus	cis-acting regulatory element involved in seed-specific regulation
Zm00001d031892	WRE3	CCACCT	1820	6	+	Pisum sativum
Zm00001d031892	ACA-motif	AATTACAGCCATT	1582	12	+	Pisum sativum	part of gapA in (gapA-CMA1) involved with light responsiveness
Zm00001d031892	AE-box	AGAAACAA	1427	8	+	Arabidopsis thaliana	part of a module for light response
Zm00001d031892	Unnamed__4	CTCC	166	4	-	Petroselinum hortense
Zm00001d031892	Unnamed__4	CTCC	193	4	+	Petroselinum hortense
Zm00001d031892	Unnamed__4	CTCC	267	4	-	Petroselinum hortense
Zm00001d031892	Unnamed__4	CTCC	391	4	-	Petroselinum hortense
Zm00001d031892	Unnamed__4	CTCC	450	4	+	Petroselinum hortense
Zm00001d031892	Unnamed__4	CTCC	591	4	-	Petroselinum hortense
Zm00001d031892	Unnamed__4	CTCC	626	4	+	Petroselinum hortense
Zm00001d031892	Unnamed__4	CTCC	638	4	-	Petroselinum hortense
Zm00001d031892	Unnamed__4	CTCC	792	4	-	Petroselinum hortense
Zm00001d031892	Unnamed__4	CTCC	908	4	+	Petroselinum hortense
Zm00001d031892	Unnamed__4	CTCC	938	4	-	Petroselinum hortense
Zm00001d031892	Unnamed__4	CTCC	1058	4	-	Petroselinum hortense
Zm00001d031892	Unnamed__4	CTCC	1082	4	+	Petroselinum hortense
Zm00001d031892	Unnamed__4	CTCC	1165	4	-	Petroselinum hortense
Zm00001d031892	Unnamed__4	CTCC	1168	4	-	Petroselinum hortense
Zm00001d031892	Unnamed__4	CTCC	1178	4	-	Petroselinum hortense
Zm00001d031892	Unnamed__4	CTCC	1225	4	-	Petroselinum hortense
Zm00001d031892	Unnamed__4	CTCC	1228	4	-	Petroselinum hortense
Zm00001d031892	Unnamed__4	CTCC	1276	4	+	Petroselinum hortense
Zm00001d031892	Unnamed__4	CTCC	1338	4	+	Petroselinum hortense
Zm00001d031892	Unnamed__4	CTCC	1360	4	+	Petroselinum hortense
Zm00001d031892	Unnamed__4	CTCC	1519	4	-	Petroselinum hortense
Zm00001d031892	Unnamed__4	CTCC	1538	4	+	Petroselinum hortense
Zm00001d031892	Unnamed__4	CTCC	1576	4	-	Petroselinum hortense
Zm00001d031892	Unnamed__4	CTCC	1665	4	-	Petroselinum hortense
Zm00001d031892	Unnamed__4	CTCC	1688	4	+	Petroselinum hortense
Zm00001d031892	Unnamed__4	CTCC	1824	4	+	Petroselinum hortense
Zm00001d031892	Unnamed__4	CTCC	1857	4	+	Petroselinum hortense
Zm00001d031892	Unnamed__4	CTCC	1883	4	+	Petroselinum hortense
Zm00001d031892	Unnamed__4	CTCC	1897	4	+	Petroselinum hortense
Zm00001d031892	Unnamed__4	CTCC	1940	4	+	Petroselinum hortense
Zm00001d031892	Unnamed__4	CTCC	1992	4	-	Petroselinum hortense
Zm00001d031892	CCAAT-box	CAACGG	1886	6	-	Hordeum vulgare	MYBHv1 binding site
Zm00001d031892	LTR	CCGAAA	195	6	+	Hordeum vulgare	cis-acting element involved in low-temperature responsiveness
Zm00001d031892	LTR	CCGAAA	803	6	+	Hordeum vulgare	cis-acting element involved in low-temperature responsiveness
Zm00001d031892	CCGTCC-box	CCGTCC	1787	6	+	Petroselinum hortense
Zm00001d031892	CCGTCC-box	CCGTCC	1791	6	+	Petroselinum hortense
Zm00001d031892	CCGTCC-box	CCGTCC	1795	6	+	Petroselinum hortense
Zm00001d031892	CCGTCC-box	CCGTCC	1799	6	+	Petroselinum hortense
Zm00001d031892	GATA-motif	GATAGGA	1191	7	-	Arabidopsis thaliana	part of a light responsive element
Zm00001d031892	MYB-like sequence	TAACCA	537	6	-	Arabidopsis thaliana
Zm00001d031892	MYB-like sequence	TAACCA	1544	6	+	Arabidopsis thaliana
Zm00001d031892	AAGAA-motif	GAAAGAA	99	7	+	Avena sativa
Zm00001d031892	AAGAA-motif	GAAAGAA	1295	7	-	Avena sativa
Zm00001d031892	AAGAA-motif	GAAAGAA	1669	7	+	Avena sativa
Zm00001d031892	AAGAA-motif	GAAAGAA	1673	7	+	Avena sativa
Zm00001d031892	CAAT-box	CCAAT	67	5	+	Arabidopsis thaliana	common cis-acting element in promoter and enhancer regions
Zm00001d031892	CAAT-box	CAAT	68	4	+	Nicotiana glutinosa
Zm00001d031892	CAAT-box	CAAT	70	4	-	Nicotiana glutinosa
Zm00001d031892	CAAT-box	CAAT	116	4	+	Nicotiana glutinosa
Zm00001d031892	CAAT-box	CCAAT	183	5	+	Arabidopsis thaliana	common cis-acting element in promoter and enhancer regions
Zm00001d031892	CAAT-box	CAAT	184	4	+	Nicotiana glutinosa
Zm00001d031892	CAAT-box	CAAT	212	4	-	Nicotiana glutinosa
Zm00001d031892	CAAT-box	CAAT	257	4	-	Nicotiana glutinosa
Zm00001d031892	CAAT-box	CAAAT	335	5	-	Pisum sativum	common cis-acting element in promoter and enhancer regions
Zm00001d031892	CAAT-box	TGCCAAC	665	7	-	Petunia hybrida	common cis-acting element in promoter and enhancer regions
Zm00001d031892	CAAT-box	CCAAT	717	5	-	Arabidopsis thaliana	common cis-acting element in promoter and enhancer regions
Zm00001d031892	CAAT-box	CAAT	769	4	-	Nicotiana glutinosa
Zm00001d031892	CAAT-box	CCAAT	778	5	-	Arabidopsis thaliana	common cis-acting element in promoter and enhancer regions
Zm00001d031892	CAAT-box	CCAAT	812	5	-	Arabidopsis thaliana	common cis-acting element in promoter and enhancer regions
Zm00001d031892	CAAT-box	CCAAT	838	5	-	Arabidopsis thaliana	common cis-acting element in promoter and enhancer regions
Zm00001d031892	CAAT-box	CCAAT	1089	5	+	Arabidopsis thaliana	common cis-acting element in promoter and enhancer regions
Zm00001d031892	CAAT-box	CAAT	1090	4	+	Nicotiana glutinosa
Zm00001d031892	CAAT-box	CCAAT	1162	5	-	Arabidopsis thaliana	common cis-acting element in promoter and enhancer regions
Zm00001d031892	CAAT-box	CAAT	1187	4	-	Nicotiana glutinosa
Zm00001d031892	CAAT-box	CCAAT	1222	5	-	Arabidopsis thaliana	common cis-acting element in promoter and enhancer regions
Zm00001d031892	CAAT-box	CAAAT	1301	5	+	Pisum sativum	common cis-acting element in promoter and enhancer regions
Zm00001d031892	CAAT-box	CAAT	1333	4	-	Nicotiana glutinosa
Zm00001d031892	CAAT-box	CAAAT	1392	5	-	Pisum sativum	common cis-acting element in promoter and enhancer regions
Zm00001d031892	CAAT-box	CAAT	1432	4	+	Nicotiana glutinosa
Zm00001d031892	CAAT-box	CAAAT	1525	5	-	Pisum sativum	common cis-acting element in promoter and enhancer regions
Zm00001d031892	CAAT-box	CAAT	1608	4	+	Nicotiana glutinosa
Zm00001d031892	CAAT-box	CAAAT	1708	5	+	Pisum sativum	common cis-acting element in promoter and enhancer regions
Zm00001d031892	CAAT-box	TGCCAAC	1888	7	-	Petunia hybrida	common cis-acting element in promoter and enhancer regions
Zm00001d031892	CAAT-box	CCAAT	1952	5	+	Arabidopsis thaliana	common cis-acting element in promoter and enhancer regions
Zm00001d031892	CAAT-box	CAAT	1953	4	+	Nicotiana glutinosa
Zm00001d031892	ERE	ATTTTAAA	1467	8	-	Nicotiana glutinos
Zm00001d031892	Unnamed__6	taTAAATATct	1633	10	-	Zea mays
Zm00001d031892	MYB recognition site	CCGTTG	1886	6	+	Arabidopsis thaliana
Zm00001d031892	Myb	TAACTG	275	6	+	Arabidopsis thaliana
Zm00001d031892	Myb	CAACTG	1696	6	-	Arabidopsis thaliana
Zm00001d031892	TCA-element	CCATCTTTTT	1590	9	+	Nicotiana tabacum	cis-acting element involved in salicylic acid responsiveness
Zm00001d031892	TCA-element	CCATCTTTTT	1751	9	+	Nicotiana tabacum	cis-acting element involved in salicylic acid responsiveness
Zm00001d031892	DRE core	GCCGAC	178	6	-	Arabidopsis thaliana
Zm00001d031892	G-Box	CACGTT	200	6	-	Pisum sativum	cis-acting regulatory element involved in light responsiveness
Zm00001d031892	O2-site	GATGACATGG	842	9	+	Zea mays	cis-acting regulatory element involved in zein metabolism regulation
Zm00001d031892	O2-site	GATGACATGG	1943	9	-	Zea mays	cis-acting regulatory element involved in zein metabolism regulation
Zm00001d031892	MYC	CAATTG	68	6	+	Arabidopsis thaliana
Zm00001d031892	MYC	CATGTG	757	6	+	Arabidopsis thaliana
Zm00001d031892	MYC	CATTTG	1391	6	+	Arabidopsis thaliana
Zm00001d031892	MYC	CATTTG	1708	6	-	Arabidopsis thaliana
Zm00001d031892	ABRE	ACGTG	39	5	+	Arabidopsis thaliana	cis-acting element involved in the abscisic acid responsiveness
Zm00001d031892	ABRE	ACGTG	201	5	+	Arabidopsis thaliana	cis-acting element involved in the abscisic acid responsiveness
Zm00001d031892	TGACG-motif	TGACG	37	5	+	Hordeum vulgare	cis-acting regulatory element involved in the MeJA-responsiveness
Zm00001d031892	TGACG-motif	TGACG	1773	5	-	Hordeum vulgare	cis-acting regulatory element involved in the MeJA-responsiveness
Zm00001d031892	ATCT-motif	AATCTAATCC	232	9	-	Pisum sativum	part of a conserved DNA module involved in light responsiveness
Zm00001d031892	CGTCA-motif	CGTCA	37	5	-	Hordeum vulgare	cis-acting regulatory element involved in the MeJA-responsiveness
Zm00001d031892	CGTCA-motif	CGTCA	1773	5	+	Hordeum vulgare	cis-acting regulatory element involved in the MeJA-responsiveness
Zm00001d031892	TCT-motif	TCTTAC	1266	6	-	Arabidopsis thaliana	part of a light responsive element
Zm00001d031892	TATA-box	ATATAA	354	6	+	Brassica oleracea	core promoter element around -30 of transcription start
Zm00001d031892	TATA-box	TATA	355	4	+	Arabidopsis thaliana	core promoter element around -30 of transcription start
Zm00001d031892	TATA-box	TATA	1401	4	-	Arabidopsis thaliana	core promoter element around -30 of transcription start
Zm00001d031892	TATA-box	ATATAT	1631	6	-	Brassica napus	core promoter element around -30 of transcription start
Zm00001d031892	TATA-box	TATATA	1632	6	-	Arabidopsis thaliana	core promoter element around -30 of transcription start
Zm00001d031892	TATA-box	ATATAT	1633	6	-	Brassica napus	core promoter element around -30 of transcription start
Zm00001d031892	TATA-box	TATATTTATATTT	1634	13	+	Avena sativa	core promoter element around -30 of transcription start
Zm00001d031892	TATA-box	TATAAATA	1636	8	-	Daucus carota	core promoter element around -30 of transcription start
Zm00001d031892	TATA-box	TATAAAT	1637	7	-	Brassica juncea	core promoter element around -30 of transcription start
Zm00001d031892	TATA-box	TATAAA	1638	6	-	Helianthus annuus	core promoter element around -30 of transcription start
Zm00001d031892	TATA-box	TATAA	1639	5	-	Arabidopsis thaliana	core promoter element around -30 of transcription start
Zm00001d031892	TATA-box	TATA	1640	4	-	Arabidopsis thaliana	core promoter element around -30 of transcription start
Zm00001d031892	TATA-box	TATAAATA	1869	8	-	Daucus carota	core promoter element around -30 of transcription start
Zm00001d031892	TATA-box	TATAAAT	1870	7	-	Brassica juncea	core promoter element around -30 of transcription start
Zm00001d031892	TATA-box	TATAAA	1871	6	-	Helianthus annuus	core promoter element around -30 of transcription start
Zm00001d031892	TATA-box	TATAA	1872	5	-	Arabidopsis thaliana	core promoter element around -30 of transcription start
Zm00001d031892	TATA-box	TATA	1873	4	-	Arabidopsis thaliana	core promoter element around -30 of transcription start
Zm00001d031892	TC-rich repeats	GTTTTCTTAC	695	9	+	Nicotiana tabacum	cis-acting element involved in defense and stress responsiveness
Zm00001d031892	MYB	CAACAG	412	6	-	Arabidopsis thaliana
Zm00001d031892	MYB	TAACCA	537	6	-	Arabidopsis thaliana
Zm00001d031892	MYB	CAACCA	780	6	-	Arabidopsis thaliana
Zm00001d031892	MYB	CAACAG	1341	6	+	Arabidopsis thaliana
Zm00001d031892	MYB	TAACCA	1544	6	+	Arabidopsis thaliana
Zm00001d031892	AT~TATA-box	TATATA	1632	6	-	Arabidopsis thaliana
Zm00001d031892	A-box	CCGTCC	1787	6	+	Petroselinum crispum	cis-acting regulatory element
Zm00001d031892	A-box	CCGTCC	1791	6	+	Petroselinum crispum	cis-acting regulatory element
Zm00001d031892	A-box	CCGTCC	1795	6	+	Petroselinum crispum	cis-acting regulatory element
Zm00001d031892	A-box	CCGTCC	1799	6	+	Petroselinum crispum	cis-acting regulatory element
Zm00001d031892	as-1	TGACG	37	5	+	Arabidopsis thaliana
Zm00001d031892	as-1	TGACG	1773	5	-	Arabidopsis thaliana
Zm00001d037892	as-1	TGACG	1160	5	-	Arabidopsis thaliana
Zm00001d037892	TCA	TCATCTTCAT	1289	9	+	Pisum sativum
Zm00001d037892	Box 4	ATTAAT	810	6	+	Petroselinum crispum	part of a conserved DNA module involved in light responsiveness
Zm00001d037892	A-box	CCGTCC	1301	6	-	Petroselinum crispum	cis-acting regulatory element
Zm00001d037892	AT~TATA-box	TATATAAA	991	8	-	Arabidopsis thaliana
Zm00001d037892	AT~TATA-box	TATATA	993	6	+	Arabidopsis thaliana
Zm00001d037892	MYB	CAACAG	1814	6	-	Arabidopsis thaliana
Zm00001d037892	TATA-box	TACAAAA	333	7	-	Oryza sativa	core promoter element around -30 of transcription start
Zm00001d037892	TATA-box	TATA	430	4	+	Arabidopsis thaliana	core promoter element around -30 of transcription start
Zm00001d037892	TATA-box	TATAA	509	5	-	Arabidopsis thaliana	core promoter element around -30 of transcription start
Zm00001d037892	TATA-box	TATA	510	4	+	Arabidopsis thaliana	core promoter element around -30 of transcription start
Zm00001d037892	TATA-box	TATA	549	4	+	Arabidopsis thaliana	core promoter element around -30 of transcription start
Zm00001d037892	TATA-box	ATATAT	684	6	+	Brassica napus	core promoter element around -30 of transcription start
Zm00001d037892	TATA-box	TATA	685	4	+	Arabidopsis thaliana	core promoter element around -30 of transcription start
Zm00001d037892	TATA-box	ATATAA	691	6	+	Brassica oleracea	core promoter element around -30 of transcription start
Zm00001d037892	TATA-box	TATA	692	4	+	Arabidopsis thaliana	core promoter element around -30 of transcription start
Zm00001d037892	TATA-box	TATAAA	991	6	-	Helianthus annuus	core promoter element around -30 of transcription start
Zm00001d037892	TATA-box	TATATAA	992	7	-	Arabidopsis thaliana	core promoter element around -30 of transcription start
Zm00001d037892	TATA-box	TATATA	993	6	+	Arabidopsis thaliana	core promoter element around -30 of transcription start
Zm00001d037892	TATA-box	ATATAT	994	6	+	Brassica napus	core promoter element around -30 of transcription start
Zm00001d037892	TATA-box	TATA	995	4	+	Arabidopsis thaliana	core promoter element around -30 of transcription start
Zm00001d037892	TATA-box	TATA	1558	4	-	Arabidopsis thaliana	core promoter element around -30 of transcription start
Zm00001d037892	TATA-box	TATA	1637	4	-	Arabidopsis thaliana	core promoter element around -30 of transcription start
Zm00001d037892	TATA-box	ATATAT	1671	6	-	Brassica napus	core promoter element around -30 of transcription start
Zm00001d037892	TATA-box	TATA	1672	4	-	Arabidopsis thaliana	core promoter element around -30 of transcription start
Zm00001d037892	TATA-box	TACAAAA	1730	7	-	Oryza sativa	core promoter element around -30 of transcription start
Zm00001d037892	WUN-motif	TAATTACTC	1520	9	-	Nicotiana glutinosa
Zm00001d037892	TCT-motif	TCTTAC	337	6	-	Arabidopsis thaliana	part of a light responsive element
Zm00001d037892	CGTCA-motif	CGTCA	1160	5	+	Hordeum vulgare	cis-acting regulatory element involved in the MeJA-responsiveness
Zm00001d037892	ABRE	CACGTG	719	6	+	Arabidopsis thaliana	cis-acting element involved in the abscisic acid responsiveness
Zm00001d037892	ABRE	ACGTG	720	5	+	Arabidopsis thaliana	cis-acting element involved in the abscisic acid responsiveness
Zm00001d037892	ABRE	ACGTG	1544	5	-	Arabidopsis thaliana	cis-acting element involved in the abscisic acid responsiveness
Zm00001d037892	ABRE	ACGTG	1710	5	-	Arabidopsis thaliana	cis-acting element involved in the abscisic acid responsiveness
Zm00001d037892	TGACG-motif	TGACG	1160	5	-	Hordeum vulgare	cis-acting regulatory element involved in the MeJA-responsiveness
Zm00001d037892	MYC	CATTTG	59	6	+	Arabidopsis thaliana
Zm00001d037892	MYC	CATGTG	159	6	-	Arabidopsis thaliana
Zm00001d037892	chs-CMA2b	GAACCTACACAC	1397	11	+	Hordeum vulgare	part of a light responsive element
Zm00001d037892	GT1-motif	GGTTAA	553	6	+	Arabidopsis thaliana	light responsive element
Zm00001d037892	MSA-like	(T/C)C(T/C)AACGG(T/C)(T/C)A	1338	8.5	-	Catharanthus roseus	cis-acting element involved in cell cycle regulation
Zm00001d037892	G-Box	CACGTG	719	6	+	Pisum sativum	cis-acting regulatory element involved in light responsiveness
Zm00001d037892	G-Box	CACGTT	1544	6	+	Pisum sativum	cis-acting regulatory element involved in light responsiveness
Zm00001d037892	AT-rich sequence	TAAAATACT	710	9	-	Pisum sativum	element for maximal elicitor-mediated activation (2copies)
Zm00001d037892	STRE	AGGGG	150	5	+	Arabidopsis thaliana
Zm00001d037892	STRE	AGGGG	526	5	+	Arabidopsis thaliana
Zm00001d037892	Myb	CAACTG	616	6	-	Arabidopsis thaliana
Zm00001d037892	MYB recognition site	CCGTTG	1630	6	+	Arabidopsis thaliana
Zm00001d037892	W box	TTGACC	1884	6	-	Arabidopsis thaliana
Zm00001d037892	CAAT-box	CAAAT	60	5	-	Pisum sativum	common cis-acting element in promoter and enhancer regions
Zm00001d037892	CAAT-box	CAAT	79	4	-	Nicotiana glutinosa
Zm00001d037892	CAAT-box	CAAT	140	4	+	Nicotiana glutinosa
Zm00001d037892	CAAT-box	CAAT	285	4	-	Nicotiana glutinosa
Zm00001d037892	CAAT-box	CAAAT	437	5	-	Pisum sativum	common cis-acting element in promoter and enhancer regions
Zm00001d037892	CAAT-box	CAAAT	464	5	-	Pisum sativum	common cis-acting element in promoter and enhancer regions
Zm00001d037892	CAAT-box	CAAT	592	4	+	Nicotiana glutinosa
Zm00001d037892	CAAT-box	CAAT	610	4	-	Nicotiana glutinosa
Zm00001d037892	CAAT-box	CCAAT	698	5	-	Arabidopsis thaliana	common cis-acting element in promoter and enhancer regions
Zm00001d037892	CAAT-box	CCAAT	726	5	-	Arabidopsis thaliana	common cis-acting element in promoter and enhancer regions
Zm00001d037892	CAAT-box	CAAAT	732	5	-	Pisum sativum	common cis-acting element in promoter and enhancer regions
Zm00001d037892	CAAT-box	CAAT	927	4	-	Nicotiana glutinosa
Zm00001d037892	CAAT-box	CAAT	1173	4	-	Nicotiana glutinosa
Zm00001d037892	CAAT-box	CAAT	1198	4	-	Nicotiana glutinosa
Zm00001d037892	CAAT-box	CAAT	1227	4	-	Nicotiana glutinosa
Zm00001d037892	CAAT-box	CCAAT	1376	5	-	Arabidopsis thaliana	common cis-acting element in promoter and enhancer regions
Zm00001d037892	CAAT-box	CAAAT	1594	5	+	Pisum sativum	common cis-acting element in promoter and enhancer regions
Zm00001d037892	CAAT-box	CAAT	1606	4	-	Nicotiana glutinosa
Zm00001d037892	CAAT-box	CAAT	1655	4	-	Nicotiana glutinosa
Zm00001d037892	CAAT-box	CCAAT	1678	5	-	Arabidopsis thaliana	common cis-acting element in promoter and enhancer regions
Zm00001d037892	CAAT-box	CAAT	1860	4	+	Nicotiana glutinosa
Zm00001d037892	AAGAA-motif	GAAAGAA	1780	7	+	Avena sativa
Zm00001d037892	HD-Zip 3	GTAAT(G/C)ATTAC	1620	9.5	-	Arabidopsis thaliana	protein binding site
Zm00001d037892	GATA-motif	AAGGATAAGG	795	9	+	Solanum tuberosum	part of a light responsive element
Zm00001d037892	CCGTCC-box	CCGTCC	1301	6	-	Petroselinum hortense
Zm00001d037892	LTR	CCGAAA	1563	6	-	Hordeum vulgare	cis-acting element involved in low-temperature responsiveness
Zm00001d037892	Unnamed__4	CTCC	92	4	-	Petroselinum hortense
Zm00001d037892	Unnamed__4	CTCC	499	4	-	Petroselinum hortense
Zm00001d037892	Unnamed__4	CTCC	516	4	+	Petroselinum hortense
Zm00001d037892	Unnamed__4	CTCC	668	4	+	Petroselinum hortense
Zm00001d037892	Unnamed__4	CTCC	701	4	-	Petroselinum hortense
Zm00001d037892	Unnamed__4	CTCC	739	4	-	Petroselinum hortense
Zm00001d037892	Unnamed__4	CTCC	850	4	-	Petroselinum hortense
Zm00001d037892	Unnamed__4	CTCC	908	4	-	Petroselinum hortense
Zm00001d037892	Unnamed__4	CTCC	970	4	+	Petroselinum hortense
Zm00001d037892	Unnamed__4	CTCC	1257	4	+	Petroselinum hortense
Zm00001d037892	Unnamed__4	CTCC	1427	4	-	Petroselinum hortense
Zm00001d037892	Unnamed__4	CTCC	1456	4	+	Petroselinum hortense
Zm00001d037892	Unnamed__4	CTCC	1666	4	-	Petroselinum hortense
Zm00001d037892	CCAAT-box	CAACGG	1630	6	-	Hordeum vulgare	MYBHv1 binding site
Zm00001d037892	AuxRR-core	GGTCCAT	605	7	+	Nicotiana tabacum	cis-acting regulatory element involved in auxin responsiveness
Zm00001d037892	I-box	ccttatcct	796	9	-	Arabidopsis thaliana	part of a light responsive element
Zm00001d037892	I-box	gGATAAGGTG	797	10	+	Zea mays	part of a light responsive element
Zm00001d037892	ARE	AAACCA	11	6	+	Zea mays	cis-acting regulatory element essential for the anaerobic induction
Zm00001d037892	ARE	AAACCA	1378	6	-	Zea mays	cis-acting regulatory element essential for the anaerobic induction
Zm00001d037892	Myb-binding site	CAACAG	1814	6	-	Nicotiana tabacum
Zm00001d037892	3-AF3 binding site	CACTATCTAAC	169	10	-	Pisum sativum	part of a conserved DNA module array (CMA3)
Zm00001d037892	GARE-motif	TCTGTTG	1813	7	+	Brassica oleracea	gibberellin-responsive element
Zm00001d037892	G-box	CACGTG	719	6	+	Arabidopsis thaliana	cis-acting regulatory element involved in light responsiveness
Zm00001d037892	G-box	TAAACGTG	1544	8	-	Brassica oleracea	cis-acting regulatory element involved in light responsiveness
Zm00001d037892	G-box	CACGTC	1710	6	+	Zea mays	cis-acting regulatory element involved in light responsiveness
Zm00001d037892	G-box	CACGAC	1950	6	-	Zea mays	cis-acting regulatory element involved in light responsiveness
Zm00001d037892	Unnamed__1	CGTGG	1027	5	-	Zea mays
Zm00001d037892	MBS	CAACTG	616	6	-	Arabidopsis thaliana	MYB binding site involved in drought-inducibility
Zm00001d037892	CCGTCC motif	CCGTCC	1301	6	-	Nicotiana tabacum
Zm00001d037892	GTGGC-motif	CATCGTGTGGC	1137	10	-	Arabidopsis thaliana	part of a light responsive element
Zm00001d037892	CAT-box	GCCACT	277	6	-	Arabidopsis thaliana	cis-acting regulatory element related to meristem expression
Zm00001d037892	DRE1	ACCGAGA	1332	7	-	Zea mays
Zm00001d040838	G-Box	CACGTT	451	6	-	Pisum sativum	cis-acting regulatory element involved in light responsiveness
Zm00001d040838	G-Box	CACGTT	1072	6	-	Pisum sativum	cis-acting regulatory element involved in light responsiveness
Zm00001d040838	G-box	CACGAC	852	6	-	Zea mays	cis-acting regulatory element involved in light responsiveness
Zm00001d040838	G-box	CACGAC	999	6	-	Zea mays	cis-acting regulatory element involved in light responsiveness
Zm00001d040838	GT1-motif	GGTTAAT	1186	7	-	Avena sativa	light responsive element
Zm00001d040838	GT1-motif	GGTTAA	1187	6	-	Arabidopsis thaliana	light responsive element
Zm00001d040838	chs-CMA2a	TCACTTGA	1026	8	+	Petroselinum crispum	part of a light responsive element
Zm00001d040838	ARE	AAACCA	267	6	+	Zea mays	cis-acting regulatory element essential for the anaerobic induction
Zm00001d040838	AC-I	(T/C)C(T/C)(C/T)ACC(T/C)ACC	469	8.5	-	Phaseolus vulgaris
Zm00001d040838	CAAT-box	CAAAT	36	5	+	Pisum sativum	common cis-acting element in promoter and enhancer regions
Zm00001d040838	CAAT-box	CAAAT	91	5	-	Pisum sativum	common cis-acting element in promoter and enhancer regions
Zm00001d040838	CAAT-box	CAAT	110	4	-	Nicotiana glutinosa
Zm00001d040838	CAAT-box	CAAAT	118	5	-	Pisum sativum	common cis-acting element in promoter and enhancer regions
Zm00001d040838	CAAT-box	CAAT	181	4	+	Nicotiana glutinosa
Zm00001d040838	CAAT-box	CAAAT	250	5	-	Pisum sativum	common cis-acting element in promoter and enhancer regions
Zm00001d040838	CAAT-box	CAAAT	255	5	-	Pisum sativum	common cis-acting element in promoter and enhancer regions
Zm00001d040838	CAAT-box	CAAAT	302	5	+	Pisum sativum	common cis-acting element in promoter and enhancer regions
Zm00001d040838	CAAT-box	CAAT	789	4	-	Nicotiana glutinosa
Zm00001d040838	CAAT-box	CAAAT	801	5	-	Pisum sativum	common cis-acting element in promoter and enhancer regions
Zm00001d040838	CAAT-box	CAAT	829	4	-	Nicotiana glutinosa
Zm00001d040838	CAAT-box	CAAAT	879	5	-	Pisum sativum	common cis-acting element in promoter and enhancer regions
Zm00001d040838	CAAT-box	CAAT	919	4	-	Nicotiana glutinosa
Zm00001d040838	CAAT-box	CCAAT	1020	5	-	Arabidopsis thaliana	common cis-acting element in promoter and enhancer regions
Zm00001d040838	CAAT-box	CAAT	1134	4	-	Nicotiana glutinosa
Zm00001d040838	CAAT-box	CAAT	1149	4	-	Nicotiana glutinosa
Zm00001d040838	CAAT-box	CAAT	1177	4	-	Nicotiana glutinosa
Zm00001d040838	CAAT-box	CAAT	1299	4	-	Nicotiana glutinosa
Zm00001d040838	CAAT-box	CAAAT	1312	5	-	Pisum sativum	common cis-acting element in promoter and enhancer regions
Zm00001d040838	CAAT-box	CAAAT	1333	5	+	Pisum sativum	common cis-acting element in promoter and enhancer regions
Zm00001d040838	CAAT-box	CAAAT	1349	5	+	Pisum sativum	common cis-acting element in promoter and enhancer regions
Zm00001d040838	CAAT-box	CAAT	1409	4	-	Nicotiana glutinosa
Zm00001d040838	CAAT-box	CAAT	1415	4	-	Nicotiana glutinosa
Zm00001d040838	CAAT-box	CAAT	1431	4	+	Nicotiana glutinosa
Zm00001d040838	CAAT-box	CAAT	1536	4	-	Nicotiana glutinosa
Zm00001d040838	CAAT-box	CAAT	1595	4	+	Nicotiana glutinosa
Zm00001d040838	CAAT-box	CAAAT	1670	5	+	Pisum sativum	common cis-acting element in promoter and enhancer regions
Zm00001d040838	CAAT-box	CAAAT	1700	5	-	Pisum sativum	common cis-acting element in promoter and enhancer regions
Zm00001d040838	CAAT-box	CAAT	1757	4	-	Nicotiana glutinosa
Zm00001d040838	CAAT-box	CAAT	1781	4	+	Nicotiana glutinosa
Zm00001d040838	CAT-box	GCCACT	356	6	+	Arabidopsis thaliana	cis-acting regulatory element related to meristem expression
Zm00001d040838	MYB recognition site	CCGTTG	435	6	-	Arabidopsis thaliana
Zm00001d040838	MYB recognition site	CCGTTG	465	6	-	Arabidopsis thaliana
Zm00001d040838	MYB recognition site	CCGTTG	540	6	-	Arabidopsis thaliana
Zm00001d040838	MYB recognition site	CCGTTG	669	6	-	Arabidopsis thaliana
Zm00001d040838	MYB recognition site	CCGTTG	1057	6	+	Arabidopsis thaliana
Zm00001d040838	Myb	CAACTG	523	6	+	Arabidopsis thaliana
Zm00001d040838	STRE	AGGGG	13	5	+	Arabidopsis thaliana
Zm00001d040838	STRE	AGGGG	158	5	+	Arabidopsis thaliana
Zm00001d040838	STRE	AGGGG	476	5	+	Arabidopsis thaliana
Zm00001d040838	STRE	AGGGG	708	5	-	Arabidopsis thaliana
Zm00001d040838	STRE	AGGGG	1035	5	+	Arabidopsis thaliana
Zm00001d040838	STRE	AGGGG	1552	5	-	Arabidopsis thaliana
Zm00001d040838	Box III	atCATTTTCACt	179	11	+	Pisum sativum	protein binding site
Zm00001d040838	Unnamed__1	GCCACGTGGC	449	9	+	Petunia sp.
Zm00001d040838	Unnamed__1	CGTGG	453	5	+	Zea mays
Zm00001d040838	Unnamed__1	CGTGG	854	5	+	Zea mays
Zm00001d040838	Unnamed__1	CGTGG	1001	5	+	Zea mays
Zm00001d040838	Unnamed__1	CGTGG	1074	5	+	Zea mays
Zm00001d040838	Unnamed__1	CGTGG	1105	5	-	Zea mays
Zm00001d040838	Unnamed__1	CGTGG	1971	5	-	Zea mays
Zm00001d040838	MBS	CAACTG	523	6	+	Arabidopsis thaliana	MYB binding site involved in drought-inducibility
Zm00001d040838	Unnamed__10	TCCACGTAGA	1322	9	+	Zea mays
Zm00001d040838	Unnamed__8	TCCACGTAGA	1322	9	+	Zea mays
Zm00001d040838	GATA-motif	GATAGGA	237	7	+	Arabidopsis thaliana	part of a light responsive element
Zm00001d040838	TCCC-motif	TCTCCCT	1941	7	+	Spinacia oleracea	part of a light responsive element
Zm00001d040838	Box 4	ATTAAT	1342	6	-	Petroselinum crispum	part of a conserved DNA module involved in light responsiveness
Zm00001d040838	Box 4	ATTAAT	1422	6	-	Petroselinum crispum	part of a conserved DNA module involved in light responsiveness
Zm00001d040838	GA-motif	ATAGATAA	1465	8	-	Arabidopsis thaliana	part of a light responsive element
Zm00001d040838	Unnamed__14	TCCACGTAGA	1322	9	+	Zea mays
Zm00001d040838	as-1	TGACG	1592	5	-	Arabidopsis thaliana
Zm00001d040838	I-box	AGATAAGG	984	8	+	Triticum aestivum	part of a light responsive element
Zm00001d040838	WRE3	CCACCT	1951	6	+	Pisum sativum
Zm00001d040838	TGACG-motif	TGACG	1592	5	-	Hordeum vulgare	cis-acting regulatory element involved in the MeJA-responsiveness
Zm00001d040838	ABRE	GCAACGTGTC	449	9	+	Hordeum vulgare	cis-acting element involved in the abscisic acid responsiveness
Zm00001d040838	ABRE	ACGTG	452	5	+	Arabidopsis thaliana	cis-acting element involved in the abscisic acid responsiveness
Zm00001d040838	ABRE	ACGTG	1073	5	+	Arabidopsis thaliana	cis-acting element involved in the abscisic acid responsiveness
Zm00001d040838	Unnamed__12	TCCACGTAGA	1322	9	+	Zea mays
Zm00001d040838	MYC	CATTTG	36	6	-	Arabidopsis thaliana
Zm00001d040838	MYC	CATGTG	271	6	+	Arabidopsis thaliana
Zm00001d040838	MYC	CATGTG	1493	6	-	Arabidopsis thaliana
Zm00001d040838	CGTCA-motif	CGTCA	1592	5	+	Hordeum vulgare	cis-acting regulatory element involved in the MeJA-responsiveness
Zm00001d040838	AT~TATA-box	TATATA	1390	6	-	Arabidopsis thaliana
Zm00001d040838	AT~TATA-box	TATATA	1475	6	-	Arabidopsis thaliana
Zm00001d040838	AT~TATA-box	TATATAAA	1500	8	-	Arabidopsis thaliana
Zm00001d040838	AT~TATA-box	TATATA	1502	6	-	Arabidopsis thaliana
Zm00001d040838	AT~TATA-box	TATATA	1656	6	-	Arabidopsis thaliana
Zm00001d040838	MYB	CAACCA	1852	6	+	Arabidopsis thaliana
Zm00001d040838	CCAAT-box	CAACGG	435	6	+	Hordeum vulgare	MYBHv1 binding site
Zm00001d040838	CCAAT-box	CAACGG	465	6	+	Hordeum vulgare	MYBHv1 binding site
Zm00001d040838	CCAAT-box	CAACGG	540	6	+	Hordeum vulgare	MYBHv1 binding site
Zm00001d040838	CCAAT-box	CAACGG	669	6	+	Hordeum vulgare	MYBHv1 binding site
Zm00001d040838	CCAAT-box	CAACGG	1057	6	-	Hordeum vulgare	MYBHv1 binding site
Zm00001d040838	AE-box	AGAAACTT	1445	8	-	Arabidopsis thaliana	part of a module for light response
Zm00001d040838	Unnamed__4	CTCC	17	4	-	Petroselinum hortense
Zm00001d040838	Unnamed__4	CTCC	135	4	-	Petroselinum hortense
Zm00001d040838	Unnamed__4	CTCC	162	4	-	Petroselinum hortense
Zm00001d040838	Unnamed__4	CTCC	567	4	-	Petroselinum hortense
Zm00001d040838	Unnamed__4	CTCC	666	4	+	Petroselinum hortense
Zm00001d040838	Unnamed__4	CTCC	675	4	+	Petroselinum hortense
Zm00001d040838	Unnamed__4	CTCC	721	4	-	Petroselinum hortense
Zm00001d040838	Unnamed__4	CTCC	724	4	-	Petroselinum hortense
Zm00001d040838	Unnamed__4	CTCC	758	4	+	Petroselinum hortense
Zm00001d040838	Unnamed__4	CTCC	766	4	+	Petroselinum hortense
Zm00001d040838	Unnamed__4	CTCC	772	4	+	Petroselinum hortense
Zm00001d040838	Unnamed__4	CTCC	808	4	+	Petroselinum hortense
Zm00001d040838	Unnamed__4	CTCC	893	4	+	Petroselinum hortense
Zm00001d040838	Unnamed__4	CTCC	948	4	+	Petroselinum hortense
Zm00001d040838	Unnamed__4	CTCC	959	4	-	Petroselinum hortense
Zm00001d040838	Unnamed__4	CTCC	1261	4	+	Petroselinum hortense
Zm00001d040838	Unnamed__4	CTCC	1370	4	+	Petroselinum hortense
Zm00001d040838	Unnamed__4	CTCC	1567	4	+	Petroselinum hortense
Zm00001d040838	Unnamed__4	CTCC	1771	4	+	Petroselinum hortense
Zm00001d040838	Unnamed__4	CTCC	1843	4	+	Petroselinum hortense
Zm00001d040838	Unnamed__4	CTCC	1942	4	+	Petroselinum hortense
Zm00001d040838	Unnamed__4	CTCC	1946	4	+	Petroselinum hortense
Zm00001d040838	Unnamed__4	CTCC	1949	4	+	Petroselinum hortense
Zm00001d040838	Unnamed__4	CTCC	1959	4	+	Petroselinum hortense
Zm00001d040838	TATA-box	TATA	388	4	+	Arabidopsis thaliana	core promoter element around -30 of transcription start
Zm00001d040838	TATA-box	TATA	697	4	+	Arabidopsis thaliana	core promoter element around -30 of transcription start
Zm00001d040838	TATA-box	TATAAAA	1204	7	-	Pisum sativum	core promoter element around -30 of transcription start
Zm00001d040838	TATA-box	TATAAA	1205	6	-	Helianthus annuus	core promoter element around -30 of transcription start
Zm00001d040838	TATA-box	TATAA	1206	5	-	Arabidopsis thaliana	core promoter element around -30 of transcription start
Zm00001d040838	TATA-box	TATA	1207	4	-	Arabidopsis thaliana	core promoter element around -30 of transcription start
Zm00001d040838	TATA-box	ATATAA	1294	6	+	Brassica oleracea	core promoter element around -30 of transcription start
Zm00001d040838	TATA-box	TATA	1295	4	-	Arabidopsis thaliana	core promoter element around -30 of transcription start
Zm00001d040838	TATA-box	ATATAA	1360	6	+	Brassica oleracea	core promoter element around -30 of transcription start
Zm00001d040838	TATA-box	TATA	1361	4	-	Arabidopsis thaliana	core promoter element around -30 of transcription start
Zm00001d040838	TATA-box	TATATA	1390	6	-	Arabidopsis thaliana	core promoter element around -30 of transcription start
Zm00001d040838	TATA-box	TATA	1392	4	-	Arabidopsis thaliana	core promoter element around -30 of transcription start
Zm00001d040838	TATA-box	TACAAAA	1394	7	+	Oryza sativa	core promoter element around -30 of transcription start
Zm00001d040838	TATA-box	TATA	1427	4	-	Arabidopsis thaliana	core promoter element around -30 of transcription start
Zm00001d040838	TATA-box	ATTATA	1433	6	+	Brassica napus	core promoter element around -30 of transcription start
Zm00001d040838	TATA-box	TATAA	1434	5	-	Arabidopsis thaliana	core promoter element around -30 of transcription start
Zm00001d040838	TATA-box	TATA	1435	4	-	Arabidopsis thaliana	core promoter element around -30 of transcription start
Zm00001d040838	TATA-box	TATA	1470	4	-	Arabidopsis thaliana	core promoter element around -30 of transcription start
Zm00001d040838	TATA-box	TATATA	1475	6	-	Arabidopsis thaliana	core promoter element around -30 of transcription start
Zm00001d040838	TATA-box	ATATAA	1476	6	+	Brassica oleracea	core promoter element around -30 of transcription start
Zm00001d040838	TATA-box	TATA	1477	4	-	Arabidopsis thaliana	core promoter element around -30 of transcription start
Zm00001d040838	TATA-box	TATA	1489	4	-	Arabidopsis thaliana	core promoter element around -30 of transcription start
Zm00001d040838	TATA-box	taTATAAAtc	1498	9	-	Arabidopsis thaliana	core promoter element around -30 of transcription start
Zm00001d040838	TATA-box	TATAAAA	1499	7	-	Pisum sativum	core promoter element around -30 of transcription start
Zm00001d040838	TATA-box	TATAAA	1500	6	-	Helianthus annuus	core promoter element around -30 of transcription start
Zm00001d040838	TATA-box	TATATAA	1501	7	-	Arabidopsis thaliana	core promoter element around -30 of transcription start
Zm00001d040838	TATA-box	TATATA	1502	6	-	Arabidopsis thaliana	core promoter element around -30 of transcription start
Zm00001d040838	TATA-box	ATATAT	1503	6	-	Brassica napus	core promoter element around -30 of transcription start
Zm00001d040838	TATA-box	TATA	1504	4	-	Arabidopsis thaliana	core promoter element around -30 of transcription start
Zm00001d040838	TATA-box	ATTATA	1528	6	+	Brassica napus	core promoter element around -30 of transcription start
Zm00001d040838	TATA-box	TATAA	1529	5	-	Arabidopsis thaliana	core promoter element around -30 of transcription start
Zm00001d040838	TATA-box	TATA	1530	4	-	Arabidopsis thaliana	core promoter element around -30 of transcription start
Zm00001d040838	TATA-box	ATATAT	1655	6	-	Brassica napus	core promoter element around -30 of transcription start
Zm00001d040838	TATA-box	TATATA	1656	6	-	Arabidopsis thaliana	core promoter element around -30 of transcription start
Zm00001d040838	TATA-box	ATATAT	1657	6	-	Brassica napus	core promoter element around -30 of transcription start
Zm00001d040838	TATA-box	TATA	1658	4	-	Arabidopsis thaliana	core promoter element around -30 of transcription start
Zm00001d042214	TCCC-motif	TCTCCCT	1906	7	-	Spinacia oleracea	part of a light responsive element
Zm00001d042214	Box 4	ATTAAT	972	6	+	Petroselinum crispum	part of a conserved DNA module involved in light responsiveness
Zm00001d042214	Box 4	ATTAAT	1154	6	-	Petroselinum crispum	part of a conserved DNA module involved in light responsiveness
Zm00001d042214	TATA	TATAAAAT	1142	8	+	Arabidopsis thaliana
Zm00001d042214	as-1	TGACG	325	5	+	Arabidopsis thaliana
Zm00001d042214	as-1	TGACG	1365	5	+	Arabidopsis thaliana
Zm00001d042214	as-1	TGACG	1594	5	-	Arabidopsis thaliana
Zm00001d042214	AAGAA-motif	gGTAAAGAAA	705	9	-	Avena sativa
Zm00001d042214	OCT	CGCGGATC	1528	8	-	Zea mays
Zm00001d042214	TCT-motif	TCTTAC	783	6	+	Arabidopsis thaliana	part of a light responsive element
Zm00001d042214	CGTCA-motif	CGTCA	325	5	-	Hordeum vulgare	cis-acting regulatory element involved in the MeJA-responsiveness
Zm00001d042214	CGTCA-motif	CGTCA	1365	5	-	Hordeum vulgare	cis-acting regulatory element involved in the MeJA-responsiveness
Zm00001d042214	CGTCA-motif	CGTCA	1594	5	+	Hordeum vulgare	cis-acting regulatory element involved in the MeJA-responsiveness
Zm00001d042214	TATA-box	TATAA	25	5	-	Arabidopsis thaliana	core promoter element around -30 of transcription start
Zm00001d042214	TATA-box	TATA	26	4	+	Arabidopsis thaliana	core promoter element around -30 of transcription start
Zm00001d042214	TATA-box	TATA	82	4	+	Arabidopsis thaliana	core promoter element around -30 of transcription start
Zm00001d042214	TATA-box	ATATAT	93	6	+	Brassica napus	core promoter element around -30 of transcription start
Zm00001d042214	TATA-box	TATATA	94	6	+	Arabidopsis thaliana	core promoter element around -30 of transcription start
Zm00001d042214	TATA-box	ATATAT	95	6	+	Brassica napus	core promoter element around -30 of transcription start
Zm00001d042214	TATA-box	TATA	96	4	+	Arabidopsis thaliana	core promoter element around -30 of transcription start
Zm00001d042214	TATA-box	TATAAA	108	6	-	Helianthus annuus	core promoter element around -30 of transcription start
Zm00001d042214	TATA-box	TATAA	109	5	-	Arabidopsis thaliana	core promoter element around -30 of transcription start
Zm00001d042214	TATA-box	TATA	110	4	+	Arabidopsis thaliana	core promoter element around -30 of transcription start
Zm00001d042214	TATA-box	TATA	373	4	+	Arabidopsis thaliana	core promoter element around -30 of transcription start
Zm00001d042214	TATA-box	ccTATAAAaa	754	9	+	Arabidopsis thaliana	core promoter element around -30 of transcription start
Zm00001d042214	TATA-box	TATA	756	4	+	Arabidopsis thaliana	core promoter element around -30 of transcription start
Zm00001d042214	TATA-box	TATAAA	798	6	-	Helianthus annuus	core promoter element around -30 of transcription start
Zm00001d042214	TATA-box	TATAA	799	5	-	Arabidopsis thaliana	core promoter element around -30 of transcription start
Zm00001d042214	TATA-box	TATA	800	4	+	Arabidopsis thaliana	core promoter element around -30 of transcription start
Zm00001d042214	TATA-box	TATTTAAA	867	8	-	Arabidopsis thaliana	core promoter element around -30 of transcription start
Zm00001d042214	TATA-box	TATAA	883	5	-	Arabidopsis thaliana	core promoter element around -30 of transcription start
Zm00001d042214	TATA-box	TATA	884	4	+	Arabidopsis thaliana	core promoter element around -30 of transcription start
Zm00001d042214	TATA-box	taTATAAAtc	889	9	-	Arabidopsis thaliana	core promoter element around -30 of transcription start
Zm00001d042214	TATA-box	ATATAT	890	6	+	Brassica napus	core promoter element around -30 of transcription start
Zm00001d042214	TATA-box	TATATA	891	6	+	Arabidopsis thaliana	core promoter element around -30 of transcription start
Zm00001d042214	TATA-box	ATATAT	892	6	+	Brassica napus	core promoter element around -30 of transcription start
Zm00001d042214	TATA-box	TATATA	893	6	+	Arabidopsis thaliana	core promoter element around -30 of transcription start
Zm00001d042214	TATA-box	ATATAA	894	6	+	Brassica oleracea	core promoter element around -30 of transcription start
Zm00001d042214	TATA-box	TATA	895	4	+	Arabidopsis thaliana	core promoter element around -30 of transcription start
Zm00001d042214	TATA-box	TATATA	926	6	+	Arabidopsis thaliana	core promoter element around -30 of transcription start
Zm00001d042214	TATA-box	ATATAT	927	6	+	Brassica napus	core promoter element around -30 of transcription start
Zm00001d042214	TATA-box	TATA	928	4	+	Arabidopsis thaliana	core promoter element around -30 of transcription start
Zm00001d042214	TATA-box	TATA	1110	4	-	Arabidopsis thaliana	core promoter element around -30 of transcription start
Zm00001d042214	TATA-box	TATTTAAA	1112	8	+	Arabidopsis thaliana	core promoter element around -30 of transcription start
Zm00001d042214	TATA-box	TATTTAAA	1114	8	-	Arabidopsis thaliana	core promoter element around -30 of transcription start
Zm00001d042214	TATA-box	TATA	1132	4	-	Arabidopsis thaliana	core promoter element around -30 of transcription start
Zm00001d042214	TATA-box	TATATAA	1139	7	-	Arabidopsis thaliana	core promoter element around -30 of transcription start
Zm00001d042214	TATA-box	TATATA	1140	6	-	Arabidopsis thaliana	core promoter element around -30 of transcription start
Zm00001d042214	TATA-box	ATATAA	1141	6	+	Brassica oleracea	core promoter element around -30 of transcription start
Zm00001d042214	TATA-box	TATA	1142	4	-	Arabidopsis thaliana	core promoter element around -30 of transcription start
Zm00001d042214	TATA-box	ATATAT	1148	6	-	Brassica napus	core promoter element around -30 of transcription start
Zm00001d042214	TATA-box	TATATA	1149	6	-	Arabidopsis thaliana	core promoter element around -30 of transcription start
Zm00001d042214	TATA-box	ATATAT	1150	6	-	Brassica napus	core promoter element around -30 of transcription start
Zm00001d042214	TATA-box	TATA	1151	4	-	Arabidopsis thaliana	core promoter element around -30 of transcription start
Zm00001d042214	TATA-box	TATACA	1163	6	-	Helianthus annuus	core promoter element around -30 of transcription start
Zm00001d042214	TATA-box	TATA	1165	4	-	Arabidopsis thaliana	core promoter element around -30 of transcription start
Zm00001d042214	TATA-box	ATATAT	1170	6	-	Brassica napus	core promoter element around -30 of transcription start
Zm00001d042214	TATA-box	TATA	1171	4	-	Arabidopsis thaliana	core promoter element around -30 of transcription start
Zm00001d042214	TATA-box	ATTATA	1180	6	+	Brassica napus	core promoter element around -30 of transcription start
Zm00001d042214	TATA-box	TATAA	1181	5	-	Arabidopsis thaliana	core promoter element around -30 of transcription start
Zm00001d042214	TATA-box	TATA	1182	4	-	Arabidopsis thaliana	core promoter element around -30 of transcription start
Zm00001d042214	CCAAT-box	CAACGG	1030	6	-	Hordeum vulgare	MYBHv1 binding site
Zm00001d042214	CCAAT-box	CAACGG	1475	6	+	Hordeum vulgare	MYBHv1 binding site
Zm00001d042214	AE-box	AGAAACAA	115	8	-	Arabidopsis thaliana	part of a module for light response
Zm00001d042214	Unnamed__4	CTCC	40	4	+	Petroselinum hortense
Zm00001d042214	Unnamed__4	CTCC	505	4	+	Petroselinum hortense
Zm00001d042214	Unnamed__4	CTCC	1302	4	+	Petroselinum hortense
Zm00001d042214	Unnamed__4	CTCC	1612	4	+	Petroselinum hortense
Zm00001d042214	Unnamed__4	CTCC	1648	4	+	Petroselinum hortense
Zm00001d042214	Unnamed__4	CTCC	1787	4	+	Petroselinum hortense
Zm00001d042214	Unnamed__4	CTCC	1790	4	+	Petroselinum hortense
Zm00001d042214	Unnamed__4	CTCC	1797	4	+	Petroselinum hortense
Zm00001d042214	Unnamed__4	CTCC	1807	4	+	Petroselinum hortense
Zm00001d042214	Unnamed__4	CTCC	1908	4	-	Petroselinum hortense
Zm00001d042214	Unnamed__4	CTCC	1950	4	+	Petroselinum hortense
Zm00001d042214	Unnamed__4	CTCC	1992	4	+	Petroselinum hortense
Zm00001d042214	TC-rich repeats	GTTTTCTTAC	1631	9	-	Nicotiana tabacum	cis-acting element involved in defense and stress responsiveness
Zm00001d042214	AT~TATA-box	TATATA	94	6	+	Arabidopsis thaliana
Zm00001d042214	AT~TATA-box	TATATA	891	6	+	Arabidopsis thaliana
Zm00001d042214	AT~TATA-box	TATATA	893	6	+	Arabidopsis thaliana
Zm00001d042214	AT~TATA-box	TATATA	926	6	+	Arabidopsis thaliana
Zm00001d042214	AT~TATA-box	TATATA	1140	6	-	Arabidopsis thaliana
Zm00001d042214	AT~TATA-box	TATATA	1149	6	-	Arabidopsis thaliana
Zm00001d042214	MYB	CAACCA	1915	6	+	Arabidopsis thaliana
Zm00001d042214	GC-motif	CCCCCG	1660	6	-	Zea mays	enhancer-like element involved in anoxic specific inducibility
Zm00001d042214	MYC	CATGTG	281	6	+	Arabidopsis thaliana
Zm00001d042214	MYC	CATGTG	995	6	-	Arabidopsis thaliana
Zm00001d042214	WRE3	CCACCT	1467	6	-	Pisum sativum
Zm00001d042214	TGACG-motif	TGACG	325	5	+	Hordeum vulgare	cis-acting regulatory element involved in the MeJA-responsiveness
Zm00001d042214	TGACG-motif	TGACG	1365	5	+	Hordeum vulgare	cis-acting regulatory element involved in the MeJA-responsiveness
Zm00001d042214	TGACG-motif	TGACG	1594	5	-	Hordeum vulgare	cis-acting regulatory element involved in the MeJA-responsiveness
Zm00001d042214	ATCT-motif	AATCTAATCC	293	9	-	Pisum sativum	part of a conserved DNA module involved in light responsiveness
Zm00001d042214	TATC-box	TATCCCA	1432	7	-	Oryza sativa	cis-acting element involved in gibberellin-responsiveness
Zm00001d042214	Unnamed__16	GCTGCCCGTC	1269	9	-	Zea mays
Zm00001d042214	O2-site	GATGA(C/T)(A/G)TG(A/G)	1848	8	-	Zea mays	cis-acting regulatory element involved in zein metabolism regulation
Zm00001d042214	ARE	AAACCA	135	6	+	Zea mays	cis-acting regulatory element essential for the anaerobic induction
Zm00001d042214	ARE	AAACCA	856	6	-	Zea mays	cis-acting regulatory element essential for the anaerobic induction
Zm00001d042214	ARE	AAACCA	1255	6	+	Zea mays	cis-acting regulatory element essential for the anaerobic induction
Zm00001d042214	box S	AGCCACC	1689	7	+	Arabidopsis thaliana
Zm00001d042214	G-box	CACGAC	1833	6	-	Zea mays	cis-acting regulatory element involved in light responsiveness
Zm00001d042214	Myb	CAACTG	1361	6	+	Arabidopsis thaliana
Zm00001d042214	STRE	AGGGG	1804	5	-	Arabidopsis thaliana
Zm00001d042214	P-box	CCTTTTG	542	7	-	Oryza sativa	gibberellin-responsive element
Zm00001d042214	TCA-element	TCAGAAGAGG	1614	9	-	Brassica oleracea	cis-acting element involved in salicylic acid responsiveness
Zm00001d042214	MBS	CAACTG	1361	6	+	Arabidopsis thaliana	MYB binding site involved in drought-inducibility
Zm00001d042214	Unnamed__1	CGTGG	212	5	+	Zea mays
Zm00001d042214	Unnamed__1	CGTGG	1289	5	+	Zea mays
Zm00001d042214	Unnamed__1	CGTGG	1388	5	-	Zea mays
Zm00001d042214	Unnamed__1	CGTGG	1589	5	-	Zea mays
Zm00001d042214	Unnamed__1	CGTGG	1835	5	+	Zea mays
Zm00001d042214	CAAT-box	CAAAT	3	5	-	Pisum sativum	common cis-acting element in promoter and enhancer regions
Zm00001d042214	CAAT-box	CAAAT	8	5	-	Pisum sativum	common cis-acting element in promoter and enhancer regions
Zm00001d042214	CAAT-box	CCAAT	42	5	+	Arabidopsis thaliana	common cis-acting element in promoter and enhancer regions
Zm00001d042214	CAAT-box	CAAT	43	4	+	Nicotiana glutinosa
Zm00001d042214	CAAT-box	CAAT	55	4	-	Nicotiana glutinosa
Zm00001d042214	CAAT-box	CAAT	91	4	+	Nicotiana glutinosa
Zm00001d042214	CAAT-box	CAAT	162	4	-	Nicotiana glutinosa
Zm00001d042214	CAAT-box	CAAT	317	4	+	Nicotiana glutinosa
Zm00001d042214	CAAT-box	CAAT	402	4	-	Nicotiana glutinosa
Zm00001d042214	CAAT-box	CAAAT	468	5	-	Pisum sativum	common cis-acting element in promoter and enhancer regions
Zm00001d042214	CAAT-box	CCAAT	515	5	-	Arabidopsis thaliana	common cis-acting element in promoter and enhancer regions
Zm00001d042214	CAAT-box	CAAAT	594	5	+	Pisum sativum	common cis-acting element in promoter and enhancer regions
Zm00001d042214	CAAT-box	CAAT	635	4	-	Nicotiana glutinosa
Zm00001d042214	CAAT-box	CAAT	639	4	+	Nicotiana glutinosa
Zm00001d042214	CAAT-box	CAAT	685	4	+	Nicotiana glutinosa
Zm00001d042214	CAAT-box	CAAT	698	4	-	Nicotiana glutinosa
Zm00001d042214	CAAT-box	CCAAT	969	5	+	Arabidopsis thaliana	common cis-acting element in promoter and enhancer regions
Zm00001d042214	CAAT-box	CAAT	970	4	+	Nicotiana glutinosa
Zm00001d042214	CAAT-box	CAAT	1018	4	-	Nicotiana glutinosa
Zm00001d042214	CAAT-box	CAAT	1161	4	-	Nicotiana glutinosa
Zm00001d042214	CAAT-box	CAAAT	1198	5	-	Pisum sativum	common cis-acting element in promoter and enhancer regions
Zm00001d042214	CAAT-box	CAAT	1409	4	+	Nicotiana glutinosa
Zm00001d042214	CAAT-box	CAAT	1843	4	+	Nicotiana glutinosa
Zm00001d042214	CAAT-box	CAAT	1895	4	+	Nicotiana glutinosa
Zm00001d042214	CAAT-box	CCAAT	1918	5	+	Arabidopsis thaliana	common cis-acting element in promoter and enhancer regions
Zm00001d042214	CAAT-box	CAAT	1919	4	+	Nicotiana glutinosa
Zm00001d042214	W box	TTGACC	1406	6	-	Arabidopsis thaliana
Zm00001d042214	CAT-box	GCCACT	528	6	-	Arabidopsis thaliana	cis-acting regulatory element related to meristem expression
Zm00001d042214	CAT-box	GCCACT	1426	6	+	Arabidopsis thaliana	cis-acting regulatory element related to meristem expression
Zm00001d042214	Unnamed__6	taTAAATATct	1165	10	+	Zea mays
Zm00001d042214	MYB recognition site	CCGTTG	1030	6	+	Arabidopsis thaliana
Zm00001d042214	MYB recognition site	CCGTTG	1475	6	-	Arabidopsis thaliana
Zm00001d043082	MYC	CATGTG	1308	6	+	Arabidopsis thaliana
Zm00001d043082	MYC	CATGTG	1333	6	+	Arabidopsis thaliana
Zm00001d043082	MYC	CATTTG	1964	6	+	Arabidopsis thaliana
Zm00001d043082	WRE3	CCACCT	221	6	-	Pisum sativum
Zm00001d043082	WRE3	CCACCT	1856	6	+	Pisum sativum
Zm00001d043082	TGACG-motif	TGACG	900	5	-	Hordeum vulgare	cis-acting regulatory element involved in the MeJA-responsiveness
Zm00001d043082	TGACG-motif	TGACG	1479	5	-	Hordeum vulgare	cis-acting regulatory element involved in the MeJA-responsiveness
Zm00001d043082	TGACG-motif	TGACG	1671	5	-	Hordeum vulgare	cis-acting regulatory element involved in the MeJA-responsiveness
Zm00001d043082	GCN4_motif	TGAGTCA	1052	7	+	Oryza sativa	cis-regulatory element involved in endosperm expression
Zm00001d043082	GCN4_motif	TGAGTCA	1205	7	-	Oryza sativa	cis-regulatory element involved in endosperm expression
Zm00001d043082	Unnamed__4	CTCC	33	4	-	Petroselinum hortense
Zm00001d043082	Unnamed__4	CTCC	362	4	+	Petroselinum hortense
Zm00001d043082	Unnamed__4	CTCC	418	4	+	Petroselinum hortense
Zm00001d043082	Unnamed__4	CTCC	631	4	+	Petroselinum hortense
Zm00001d043082	Unnamed__4	CTCC	918	4	-	Petroselinum hortense
Zm00001d043082	Unnamed__4	CTCC	1025	4	+	Petroselinum hortense
Zm00001d043082	Unnamed__4	CTCC	1037	4	-	Petroselinum hortense
Zm00001d043082	Unnamed__4	CTCC	1251	4	+	Petroselinum hortense
Zm00001d043082	Unnamed__4	CTCC	1305	4	+	Petroselinum hortense
Zm00001d043082	Unnamed__4	CTCC	1330	4	+	Petroselinum hortense
Zm00001d043082	Unnamed__4	CTCC	1604	4	-	Petroselinum hortense
Zm00001d043082	TATA-box	ATATAT	5	6	+	Brassica napus	core promoter element around -30 of transcription start
Zm00001d043082	TATA-box	TATATA	6	6	+	Arabidopsis thaliana	core promoter element around -30 of transcription start
Zm00001d043082	TATA-box	ATATAT	7	6	+	Brassica napus	core promoter element around -30 of transcription start
Zm00001d043082	TATA-box	TATA	8	4	+	Arabidopsis thaliana	core promoter element around -30 of transcription start
Zm00001d043082	TATA-box	TATATA	71	6	+	Arabidopsis thaliana	core promoter element around -30 of transcription start
Zm00001d043082	TATA-box	ATATAA	72	6	+	Brassica oleracea	core promoter element around -30 of transcription start
Zm00001d043082	TATA-box	TATA	73	4	+	Arabidopsis thaliana	core promoter element around -30 of transcription start
Zm00001d043082	TATA-box	ATTATA	129	6	+	Brassica napus	core promoter element around -30 of transcription start
Zm00001d043082	TATA-box	TATATAA	130	7	-	Arabidopsis thaliana	core promoter element around -30 of transcription start
Zm00001d043082	TATA-box	TATATA	131	6	+	Arabidopsis thaliana	core promoter element around -30 of transcription start
Zm00001d043082	TATA-box	TATA	133	4	+	Arabidopsis thaliana	core promoter element around -30 of transcription start
Zm00001d043082	TATA-box	taTATAAAtc	168	9	-	Arabidopsis thaliana	core promoter element around -30 of transcription start
Zm00001d043082	TATA-box	TATAAAT	169	7	-	Brassica juncea	core promoter element around -30 of transcription start
Zm00001d043082	TATA-box	TATAAA	170	6	-	Helianthus annuus	core promoter element around -30 of transcription start
Zm00001d043082	TATA-box	TATATAA	171	7	-	Arabidopsis thaliana	core promoter element around -30 of transcription start
Zm00001d043082	TATA-box	TATATA	172	6	+	Arabidopsis thaliana	core promoter element around -30 of transcription start
Zm00001d043082	TATA-box	ATATAA	173	6	+	Brassica oleracea	core promoter element around -30 of transcription start
Zm00001d043082	TATA-box	TATA	174	4	+	Arabidopsis thaliana	core promoter element around -30 of transcription start
Zm00001d043082	TATA-box	TATAAAT	178	7	-	Brassica juncea	core promoter element around -30 of transcription start
Zm00001d043082	TATA-box	TATAAA	179	6	-	Helianthus annuus	core promoter element around -30 of transcription start
Zm00001d043082	TATA-box	TATAA	180	5	-	Arabidopsis thaliana	core promoter element around -30 of transcription start
Zm00001d043082	TATA-box	TATA	181	4	+	Arabidopsis thaliana	core promoter element around -30 of transcription start
Zm00001d043082	TATA-box	TATA	211	4	+	Arabidopsis thaliana	core promoter element around -30 of transcription start
Zm00001d043082	TATA-box	TATATA	290	6	+	Arabidopsis thaliana	core promoter element around -30 of transcription start
Zm00001d043082	TATA-box	ATATAA	291	6	+	Brassica oleracea	core promoter element around -30 of transcription start
Zm00001d043082	TATA-box	TATA	292	4	+	Arabidopsis thaliana	core promoter element around -30 of transcription start
Zm00001d043082	TATA-box	ATTATA	326	6	+	Brassica napus	core promoter element around -30 of transcription start
Zm00001d043082	TATA-box	TATATAA	327	7	-	Arabidopsis thaliana	core promoter element around -30 of transcription start
Zm00001d043082	TATA-box	TATATA	328	6	+	Arabidopsis thaliana	core promoter element around -30 of transcription start
Zm00001d043082	TATA-box	ATATAA	329	6	+	Brassica oleracea	core promoter element around -30 of transcription start
Zm00001d043082	TATA-box	TATA	330	4	+	Arabidopsis thaliana	core promoter element around -30 of transcription start
Zm00001d043082	TATA-box	TATA	434	4	+	Arabidopsis thaliana	core promoter element around -30 of transcription start
Zm00001d043082	TATA-box	TATAAA	528	6	-	Helianthus annuus	core promoter element around -30 of transcription start
Zm00001d043082	TATA-box	TATAA	529	5	-	Arabidopsis thaliana	core promoter element around -30 of transcription start
Zm00001d043082	TATA-box	TATA	530	4	+	Arabidopsis thaliana	core promoter element around -30 of transcription start
Zm00001d043082	TATA-box	TATACA	577	6	-	Helianthus annuus	core promoter element around -30 of transcription start
Zm00001d043082	TATA-box	TATA	579	4	+	Arabidopsis thaliana	core promoter element around -30 of transcription start
Zm00001d043082	TATA-box	taTATAAAtc	703	9	-	Arabidopsis thaliana	core promoter element around -30 of transcription start
Zm00001d043082	TATA-box	TATAAAT	704	7	-	Brassica juncea	core promoter element around -30 of transcription start
Zm00001d043082	TATA-box	TATAAA	705	6	-	Helianthus annuus	core promoter element around -30 of transcription start
Zm00001d043082	TATA-box	TATAA	706	5	-	Arabidopsis thaliana	core promoter element around -30 of transcription start
Zm00001d043082	TATA-box	TATA	707	4	+	Arabidopsis thaliana	core promoter element around -30 of transcription start
Zm00001d043082	TATA-box	TATAAAT	727	7	-	Brassica juncea	core promoter element around -30 of transcription start
Zm00001d043082	TATA-box	TATAAA	728	6	-	Helianthus annuus	core promoter element around -30 of transcription start
Zm00001d043082	TATA-box	TATAA	729	5	-	Arabidopsis thaliana	core promoter element around -30 of transcription start
Zm00001d043082	TATA-box	TATA	730	4	+	Arabidopsis thaliana	core promoter element around -30 of transcription start
Zm00001d043082	TATA-box	ATATAT	757	6	+	Brassica napus	core promoter element around -30 of transcription start
Zm00001d043082	TATA-box	TATA	758	4	+	Arabidopsis thaliana	core promoter element around -30 of transcription start
Zm00001d043082	TATA-box	ATTATA	787	6	+	Brassica napus	core promoter element around -30 of transcription start
Zm00001d043082	TATA-box	TATATAA	788	7	-	Arabidopsis thaliana	core promoter element around -30 of transcription start
Zm00001d043082	TATA-box	TATATA	789	6	+	Arabidopsis thaliana	core promoter element around -30 of transcription start
Zm00001d043082	TATA-box	TATA	791	4	+	Arabidopsis thaliana	core promoter element around -30 of transcription start
Zm00001d043082	TATA-box	TATA	796	4	+	Arabidopsis thaliana	core promoter element around -30 of transcription start
Zm00001d043082	TATA-box	ATATAT	816	6	+	Brassica napus	core promoter element around -30 of transcription start
Zm00001d043082	TATA-box	TATA	817	4	+	Arabidopsis thaliana	core promoter element around -30 of transcription start
Zm00001d043082	TATA-box	ATTATA	931	6	+	Brassica napus	core promoter element around -30 of transcription start
Zm00001d043082	TATA-box	TATAA	932	5	-	Arabidopsis thaliana	core promoter element around -30 of transcription start
Zm00001d043082	TATA-box	TATA	933	4	+	Arabidopsis thaliana	core promoter element around -30 of transcription start
Zm00001d043082	TATA-box	TATAAAA	947	7	-	Pisum sativum	core promoter element around -30 of transcription start
Zm00001d043082	TATA-box	TATAAA	948	6	-	Helianthus annuus	core promoter element around -30 of transcription start
Zm00001d043082	TATA-box	TATATAA	949	7	-	Arabidopsis thaliana	core promoter element around -30 of transcription start
Zm00001d043082	TATA-box	TATATA	950	6	+	Arabidopsis thaliana	core promoter element around -30 of transcription start
Zm00001d043082	TATA-box	ATATAT	951	6	+	Brassica napus	core promoter element around -30 of transcription start
Zm00001d043082	TATA-box	TATA	952	4	+	Arabidopsis thaliana	core promoter element around -30 of transcription start
Zm00001d043082	TATA-box	TATAA	1259	5	-	Arabidopsis thaliana	core promoter element around -30 of transcription start
Zm00001d043082	TATA-box	TATA	1260	4	-	Arabidopsis thaliana	core promoter element around -30 of transcription start
Zm00001d043082	TATA-box	TATAA	1315	5	-	Arabidopsis thaliana	core promoter element around -30 of transcription start
Zm00001d043082	TATA-box	TATA	1316	4	-	Arabidopsis thaliana	core promoter element around -30 of transcription start
Zm00001d043082	TATA-box	TATAA	1340	5	-	Arabidopsis thaliana	core promoter element around -30 of transcription start
Zm00001d043082	TATA-box	TATA	1341	4	-	Arabidopsis thaliana	core promoter element around -30 of transcription start
Zm00001d043082	TATA-box	ATATAA	1434	6	+	Brassica oleracea	core promoter element around -30 of transcription start
Zm00001d043082	TATA-box	TATA	1435	4	-	Arabidopsis thaliana	core promoter element around -30 of transcription start
Zm00001d043082	TATA-box	TATTTAAA	1462	8	+	Arabidopsis thaliana	core promoter element around -30 of transcription start
Zm00001d043082	TATA-box	TATAAAA	1576	7	-	Pisum sativum	core promoter element around -30 of transcription start
Zm00001d043082	TATA-box	TATAAA	1577	6	-	Helianthus annuus	core promoter element around -30 of transcription start
Zm00001d043082	TATA-box	TATAA	1578	5	-	Arabidopsis thaliana	core promoter element around -30 of transcription start
Zm00001d043082	TATA-box	TATA	1579	4	-	Arabidopsis thaliana	core promoter element around -30 of transcription start
Zm00001d043082	TATA-box	ATTATA	1590	6	+	Brassica napus	core promoter element around -30 of transcription start
Zm00001d043082	TATA-box	TATAA	1591	5	-	Arabidopsis thaliana	core promoter element around -30 of transcription start
Zm00001d043082	TATA-box	TATA	1592	4	-	Arabidopsis thaliana	core promoter element around -30 of transcription start
Zm00001d043082	TATA-box	TATAAA	1648	6	-	Helianthus annuus	core promoter element around -30 of transcription start
Zm00001d043082	TATA-box	TATAA	1649	5	-	Arabidopsis thaliana	core promoter element around -30 of transcription start
Zm00001d043082	TATA-box	TATA	1650	4	-	Arabidopsis thaliana	core promoter element around -30 of transcription start
Zm00001d043082	TATA-box	ccTATAAAaa	1760	9	-	Arabidopsis thaliana	core promoter element around -30 of transcription start
Zm00001d043082	TATA-box	TATAAAA	1761	7	-	Pisum sativum	core promoter element around -30 of transcription start
Zm00001d043082	TATA-box	TATAAA	1762	6	-	Helianthus annuus	core promoter element around -30 of transcription start
Zm00001d043082	TATA-box	TATAA	1763	5	-	Arabidopsis thaliana	core promoter element around -30 of transcription start
Zm00001d043082	TATA-box	TATA	1764	4	-	Arabidopsis thaliana	core promoter element around -30 of transcription start
Zm00001d043082	AT~TATA-box	TATATA	6	6	+	Arabidopsis thaliana
Zm00001d043082	AT~TATA-box	TATATA	71	6	+	Arabidopsis thaliana
Zm00001d043082	AT~TATA-box	TATATA	131	6	+	Arabidopsis thaliana
Zm00001d043082	AT~TATA-box	TATATAAA	170	8	-	Arabidopsis thaliana
Zm00001d043082	AT~TATA-box	TATATA	172	6	+	Arabidopsis thaliana
Zm00001d043082	AT~TATA-box	TATATA	290	6	+	Arabidopsis thaliana
Zm00001d043082	AT~TATA-box	TATATA	328	6	+	Arabidopsis thaliana
Zm00001d043082	AT~TATA-box	TATATA	789	6	+	Arabidopsis thaliana
Zm00001d043082	AT~TATA-box	TATATAAA	948	8	-	Arabidopsis thaliana
Zm00001d043082	AT~TATA-box	TATATA	950	6	+	Arabidopsis thaliana
Zm00001d043082	CGTCA-motif	CGTCA	900	5	+	Hordeum vulgare	cis-acting regulatory element involved in the MeJA-responsiveness
Zm00001d043082	CGTCA-motif	CGTCA	1479	5	+	Hordeum vulgare	cis-acting regulatory element involved in the MeJA-responsiveness
Zm00001d043082	CGTCA-motif	CGTCA	1671	5	+	Hordeum vulgare	cis-acting regulatory element involved in the MeJA-responsiveness
Zm00001d043082	L-box	ATCCCACCTAC	219	10	-	Petroselinum crispum	part of a light responsive element
Zm00001d043082	CCGTCC-box	CCGTCC	1237	6	-	Petroselinum hortense
Zm00001d043082	TATA	TATAAAAT	1575	8	-	Arabidopsis thaliana
Zm00001d043082	as-1	TGACG	900	5	-	Arabidopsis thaliana
Zm00001d043082	as-1	TGACG	1479	5	-	Arabidopsis thaliana
Zm00001d043082	as-1	TGACG	1671	5	-	Arabidopsis thaliana
Zm00001d043082	AAGAA-motif	gGTAAAGAAA	53	9	-	Avena sativa
Zm00001d043082	AAGAA-motif	gGTAAAGAAA	99	9	+	Avena sativa
Zm00001d043082	AAGAA-motif	GAAAGAA	1409	7	+	Avena sativa
Zm00001d043082	GA-motif	ATAGATAA	1702	8	-	Arabidopsis thaliana	part of a light responsive element
Zm00001d043082	Myc	TCTCTTA	845	7	+	Arabidopsis thaliana
Zm00001d043082	Box 4	ATTAAT	453	6	+	Petroselinum crispum	part of a conserved DNA module involved in light responsiveness
Zm00001d043082	Box 4	ATTAAT	718	6	+	Petroselinum crispum	part of a conserved DNA module involved in light responsiveness
Zm00001d043082	Box 4	ATTAAT	1430	6	-	Petroselinum crispum	part of a conserved DNA module involved in light responsiveness
Zm00001d043082	A-box	CCGTCC	1237	6	-	Petroselinum crispum	cis-acting regulatory element
Zm00001d043082	Unnamed__6	taTAAATATct	165	10	-	Zea mays
Zm00001d043082	CAT-box	GCCACT	627	6	+	Arabidopsis thaliana	cis-acting regulatory element related to meristem expression
Zm00001d043082	CAAT-box	CCAAT	11	5	-	Arabidopsis thaliana	common cis-acting element in promoter and enhancer regions
Zm00001d043082	CAAT-box	CAAT	23	4	-	Nicotiana glutinosa
Zm00001d043082	CAAT-box	CAAT	206	4	+	Nicotiana glutinosa
Zm00001d043082	CAAT-box	CAAT	228	4	-	Nicotiana glutinosa
Zm00001d043082	CAAT-box	CAAT	394	4	+	Nicotiana glutinosa
Zm00001d043082	CAAT-box	CAAAT	421	5	+	Pisum sativum	common cis-acting element in promoter and enhancer regions
Zm00001d043082	CAAT-box	CAAAT	556	5	+	Pisum sativum	common cis-acting element in promoter and enhancer regions
Zm00001d043082	CAAT-box	CAAAT	669	5	-	Pisum sativum	common cis-acting element in promoter and enhancer regions
Zm00001d043082	CAAT-box	CAAAT	820	5	-	Pisum sativum	common cis-acting element in promoter and enhancer regions
Zm00001d043082	CAAT-box	CAAT	1004	4	-	Nicotiana glutinosa
Zm00001d043082	CAAT-box	CAAAT	1043	5	+	Pisum sativum	common cis-acting element in promoter and enhancer regions
Zm00001d043082	CAAT-box	CAAT	1072	4	-	Nicotiana glutinosa
Zm00001d043082	CAAT-box	CAAT	1127	4	-	Nicotiana glutinosa
Zm00001d043082	CAAT-box	CCAAT	1169	5	-	Arabidopsis thaliana	common cis-acting element in promoter and enhancer regions
Zm00001d043082	CAAT-box	CAAAT	1233	5	-	Pisum sativum	common cis-acting element in promoter and enhancer regions
Zm00001d043082	CAAT-box	CAAT	1369	4	+	Nicotiana glutinosa
Zm00001d043082	CAAT-box	CAAAT	1503	5	-	Pisum sativum	common cis-acting element in promoter and enhancer regions
Zm00001d043082	CAAT-box	CAAT	1609	4	+	Nicotiana glutinosa
Zm00001d043082	CAAT-box	CAAT	1613	4	+	Nicotiana glutinosa
Zm00001d043082	CAAT-box	CAAT	1662	4	-	Nicotiana glutinosa
Zm00001d043082	CAAT-box	CAAT	1676	4	+	Nicotiana glutinosa
Zm00001d043082	CAAT-box	CAAT	1725	4	+	Nicotiana glutinosa
Zm00001d043082	CAAT-box	CAAAT	1755	5	+	Pisum sativum	common cis-acting element in promoter and enhancer regions
Zm00001d043082	CAAT-box	CAAAT	1907	5	-	Pisum sativum	common cis-acting element in promoter and enhancer regions
Zm00001d043082	CAAT-box	CAAAT	1965	5	-	Pisum sativum	common cis-acting element in promoter and enhancer regions
Zm00001d043082	CAAT-box	CAAT	1970	4	+	Nicotiana glutinosa
Zm00001d043082	CAAT-box	CCAAT	1976	5	+	Arabidopsis thaliana	common cis-acting element in promoter and enhancer regions
Zm00001d043082	CAAT-box	CAAT	1977	4	+	Nicotiana glutinosa
Zm00001d043082	CAAT-box	CCAAT	1983	5	+	Arabidopsis thaliana	common cis-acting element in promoter and enhancer regions
Zm00001d043082	CAAT-box	CAAT	1984	4	+	Nicotiana glutinosa
Zm00001d043082	ERE	ATTTCATA	751	8	-	Nicotiana glutinos
Zm00001d043082	ERE	ATTTTAAA	968	8	-	Nicotiana glutinos
Zm00001d043082	TCA-element	CCATCTTTTT	1895	9	-	Nicotiana tabacum	cis-acting element involved in salicylic acid responsiveness
Zm00001d043082	TGA-element	AACGAC	461	6	+	Brassica oleracea	auxin-responsive element
Zm00001d043082	TGA-element	AACGAC	1284	6	-	Brassica oleracea	auxin-responsive element
Zm00001d043082	TGA-element	AACGAC	1443	6	-	Brassica oleracea	auxin-responsive element
Zm00001d043082	STRE	AGGGG	1552	5	-	Arabidopsis thaliana
Zm00001d043082	Myb	TAACTG	1185	6	-	Arabidopsis thaliana
Zm00001d043082	CCGTCC motif	CCGTCC	1237	6	-	Nicotiana tabacum
Zm00001d043082	box S	AGCCACC	675	7	-	Arabidopsis thaliana
Zm00001d043082	ARE	AAACCA	438	6	+	Zea mays	cis-acting regulatory element essential for the anaerobic induction
Zm00001d043990	LTR	CCGAAA	819	6	-	Hordeum vulgare	cis-acting element involved in low-temperature responsiveness
Zm00001d043990	CCGTCC-box	CCGTCC	1872	6	+	Petroselinum hortense
Zm00001d043990	Box 4	ATTAAT	1055	6	-	Petroselinum crispum	part of a conserved DNA module involved in light responsiveness
Zm00001d043990	Box 4	ATTAAT	1211	6	-	Petroselinum crispum	part of a conserved DNA module involved in light responsiveness
Zm00001d043990	Box 4	ATTAAT	1243	6	-	Petroselinum crispum	part of a conserved DNA module involved in light responsiveness
Zm00001d043990	ABRE3a	TACGTG	1222	6	-	Zea mays
Zm00001d043990	A-box	CCGTCC	1872	6	+	Petroselinum crispum	cis-acting regulatory element
Zm00001d043990	as-1	TGACG	543	5	+	Arabidopsis thaliana
Zm00001d043990	as-1	TGACG	558	5	+	Arabidopsis thaliana
Zm00001d043990	as-1	TGACG	577	5	-	Arabidopsis thaliana
Zm00001d043990	as-1	TGACG	585	5	-	Arabidopsis thaliana
Zm00001d043990	as-1	TGACG	1106	5	-	Arabidopsis thaliana
Zm00001d043990	CARE	CAACTCCC	409	8	+	Oryza sativa
Zm00001d043990	MYC	CATTTG	528	6	+	Arabidopsis thaliana
Zm00001d043990	MYC	CATTTG	554	6	+	Arabidopsis thaliana
Zm00001d043990	MYC	CATTTG	702	6	+	Arabidopsis thaliana
Zm00001d043990	TGACG-motif	TGACG	543	5	+	Hordeum vulgare	cis-acting regulatory element involved in the MeJA-responsiveness
Zm00001d043990	TGACG-motif	TGACG	558	5	+	Hordeum vulgare	cis-acting regulatory element involved in the MeJA-responsiveness
Zm00001d043990	TGACG-motif	TGACG	577	5	-	Hordeum vulgare	cis-acting regulatory element involved in the MeJA-responsiveness
Zm00001d043990	TGACG-motif	TGACG	585	5	-	Hordeum vulgare	cis-acting regulatory element involved in the MeJA-responsiveness
Zm00001d043990	TGACG-motif	TGACG	1106	5	-	Hordeum vulgare	cis-acting regulatory element involved in the MeJA-responsiveness
Zm00001d043990	ABRE	ACGTG	1222	5	-	Arabidopsis thaliana	cis-acting element involved in the abscisic acid responsiveness
Zm00001d043990	CGTCA-motif	CGTCA	543	5	-	Hordeum vulgare	cis-acting regulatory element involved in the MeJA-responsiveness
Zm00001d043990	CGTCA-motif	CGTCA	558	5	-	Hordeum vulgare	cis-acting regulatory element involved in the MeJA-responsiveness
Zm00001d043990	CGTCA-motif	CGTCA	577	5	+	Hordeum vulgare	cis-acting regulatory element involved in the MeJA-responsiveness
Zm00001d043990	CGTCA-motif	CGTCA	585	5	+	Hordeum vulgare	cis-acting regulatory element involved in the MeJA-responsiveness
Zm00001d043990	CGTCA-motif	CGTCA	1106	5	+	Hordeum vulgare	cis-acting regulatory element involved in the MeJA-responsiveness
Zm00001d043990	TCT-motif	TCTTAC	736	6	-	Arabidopsis thaliana	part of a light responsive element
Zm00001d043990	WUN-motif	AAATTACT	1045	8	+	Nicotiana glutinosa
Zm00001d043990	Unnamed__4	CTCC	141	4	-	Petroselinum hortense
Zm00001d043990	Unnamed__4	CTCC	183	4	+	Petroselinum hortense
Zm00001d043990	Unnamed__4	CTCC	242	4	+	Petroselinum hortense
Zm00001d043990	Unnamed__4	CTCC	259	4	+	Petroselinum hortense
Zm00001d043990	Unnamed__4	CTCC	362	4	+	Petroselinum hortense
Zm00001d043990	Unnamed__4	CTCC	412	4	+	Petroselinum hortense
Zm00001d043990	Unnamed__4	CTCC	425	4	+	Petroselinum hortense
Zm00001d043990	Unnamed__4	CTCC	467	4	-	Petroselinum hortense
Zm00001d043990	Unnamed__4	CTCC	525	4	+	Petroselinum hortense
Zm00001d043990	Unnamed__4	CTCC	648	4	-	Petroselinum hortense
Zm00001d043990	Unnamed__4	CTCC	895	4	-	Petroselinum hortense
Zm00001d043990	Unnamed__4	CTCC	1269	4	+	Petroselinum hortense
Zm00001d043990	Unnamed__4	CTCC	1328	4	-	Petroselinum hortense
Zm00001d043990	Unnamed__4	CTCC	1343	4	+	Petroselinum hortense
Zm00001d043990	Unnamed__4	CTCC	1513	4	+	Petroselinum hortense
Zm00001d043990	Unnamed__4	CTCC	1649	4	-	Petroselinum hortense
Zm00001d043990	Unnamed__4	CTCC	1679	4	+	Petroselinum hortense
Zm00001d043990	Unnamed__4	CTCC	1707	4	+	Petroselinum hortense
Zm00001d043990	Unnamed__4	CTCC	1956	4	+	Petroselinum hortense
Zm00001d043990	Unnamed__4	CTCC	1983	4	+	Petroselinum hortense
Zm00001d043990	TATA-box	ATATAT	836	6	+	Brassica napus	core promoter element around -30 of transcription start
Zm00001d043990	TATA-box	TATA	837	4	+	Arabidopsis thaliana	core promoter element around -30 of transcription start
Zm00001d043990	TATA-box	TATACA	843	6	-	Helianthus annuus	core promoter element around -30 of transcription start
Zm00001d043990	TATA-box	TATA	845	4	+	Arabidopsis thaliana	core promoter element around -30 of transcription start
Zm00001d043990	TATA-box	TACATAAA	875	8	-	Oryza sativa	core promoter element around -30 of transcription start
Zm00001d043990	TATA-box	TACATAAA	912	8	-	Oryza sativa	core promoter element around -30 of transcription start
Zm00001d043990	TATA-box	ATTATA	939	6	+	Brassica napus	core promoter element around -30 of transcription start
Zm00001d043990	TATA-box	TATAA	940	5	-	Arabidopsis thaliana	core promoter element around -30 of transcription start
Zm00001d043990	TATA-box	TATA	941	4	+	Arabidopsis thaliana	core promoter element around -30 of transcription start
Zm00001d043990	TATA-box	TACATAAA	949	8	+	Oryza sativa	core promoter element around -30 of transcription start
Zm00001d043990	TATA-box	TATAAA	976	6	-	Helianthus annuus	core promoter element around -30 of transcription start
Zm00001d043990	TATA-box	TATAA	977	5	-	Arabidopsis thaliana	core promoter element around -30 of transcription start
Zm00001d043990	TATA-box	TATA	978	4	+	Arabidopsis thaliana	core promoter element around -30 of transcription start
Zm00001d043990	TATA-box	TATAA	996	5	-	Arabidopsis thaliana	core promoter element around -30 of transcription start
Zm00001d043990	TATA-box	TATA	997	4	+	Arabidopsis thaliana	core promoter element around -30 of transcription start
Zm00001d043990	TATA-box	TATAAAA	1098	7	-	Pisum sativum	core promoter element around -30 of transcription start
Zm00001d043990	TATA-box	TATAAA	1099	6	-	Helianthus annuus	core promoter element around -30 of transcription start
Zm00001d043990	TATA-box	TATAA	1100	5	-	Arabidopsis thaliana	core promoter element around -30 of transcription start
Zm00001d043990	TATA-box	TATA	1101	4	-	Arabidopsis thaliana	core promoter element around -30 of transcription start
Zm00001d043990	TATA-box	TATATA	1128	6	-	Arabidopsis thaliana	core promoter element around -30 of transcription start
Zm00001d043990	TATA-box	TATA	1130	4	-	Arabidopsis thaliana	core promoter element around -30 of transcription start
Zm00001d043990	TATA-box	TATAA	1150	5	-	Arabidopsis thaliana	core promoter element around -30 of transcription start
Zm00001d043990	TATA-box	TATA	1151	4	-	Arabidopsis thaliana	core promoter element around -30 of transcription start
Zm00001d043990	TATA-box	TATA	1161	4	-	Arabidopsis thaliana	core promoter element around -30 of transcription start
Zm00001d043990	TATA-box	TATA	1407	4	-	Arabidopsis thaliana	core promoter element around -30 of transcription start
Zm00001d043990	TATA-box	ATATAA	1423	6	+	Brassica oleracea	core promoter element around -30 of transcription start
Zm00001d043990	TATA-box	TATA	1424	4	-	Arabidopsis thaliana	core promoter element around -30 of transcription start
Zm00001d043990	TATA-box	TATTTAAA	1446	8	+	Arabidopsis thaliana	core promoter element around -30 of transcription start
Zm00001d043990	TATA-box	TATTTAAA	1448	8	-	Arabidopsis thaliana	core promoter element around -30 of transcription start
Zm00001d043990	TATA-box	TATTTAAA	1539	8	-	Arabidopsis thaliana	core promoter element around -30 of transcription start
Zm00001d043990	TATA-box	TATA	1616	4	-	Arabidopsis thaliana	core promoter element around -30 of transcription start
Zm00001d043990	TATA-box	TATAA	1623	5	-	Arabidopsis thaliana	core promoter element around -30 of transcription start
Zm00001d043990	TATA-box	TATA	1624	4	-	Arabidopsis thaliana	core promoter element around -30 of transcription start
Zm00001d043990	AE-box	AGAAACAA	931	8	+	Arabidopsis thaliana	part of a module for light response
Zm00001d043990	MYB	CAACAG	193	6	+	Arabidopsis thaliana
Zm00001d043990	MYB	CAACAG	1591	6	-	Arabidopsis thaliana
Zm00001d043990	AT~TATA-box	TATATA	1128	6	-	Arabidopsis thaliana
Zm00001d043990	box S	AGCCACC	1314	7	+	Arabidopsis thaliana
Zm00001d043990	plant_AP-2-like	CGACCAGG	15	8	+	Oryza sativa	?
Zm00001d043990	G-box	CACGAC	539	6	-	Zea mays	cis-acting regulatory element involved in light responsiveness
Zm00001d043990	G-box	CACGAC	588	6	+	Zea mays	cis-acting regulatory element involved in light responsiveness
Zm00001d043990	G-box	TACGTG	1222	6	-	Arabidopsis thaliana	cis-acting regulatory element involved in light responsiveness
Zm00001d043990	GT1-motif	GGTTAA	1235	6	-	Arabidopsis thaliana	light responsive element
Zm00001d043990	Sp1	GGGCGG	29	6	+	Oryza sativa	light responsive element
Zm00001d043990	Sp1	GGGCGG	1262	6	-	Oryza sativa	light responsive element
Zm00001d043990	Sp1	GGGCGG	1918	6	-	Oryza sativa	light responsive element
Zm00001d043990	Sp1	GGGCGG	1922	6	-	Oryza sativa	light responsive element
Zm00001d043990	Sp1	GGGCGG	1926	6	-	Oryza sativa	light responsive element
Zm00001d043990	re2f-1	GCGGGAAA	433	8	-	Oryza sativa
Zm00001d043990	Unnamed__16	GCTGCCCGTC	42	9	+	Zea mays
Zm00001d043990	Myb-binding site	CAACAG	193	6	+	Nicotiana tabacum
Zm00001d043990	Myb-binding site	CAACAG	1591	6	-	Nicotiana tabacum
Zm00001d043990	O2-site	GATGA(C/T)(A/G)TG(A/G)	1790	8	-	Zea mays	cis-acting regulatory element involved in zein metabolism regulation
Zm00001d043990	CAAT-box	CAAAT	78	5	+	Pisum sativum	common cis-acting element in promoter and enhancer regions
Zm00001d043990	CAAT-box	CAAT	81	4	-	Nicotiana glutinosa
Zm00001d043990	CAAT-box	CCAAT	365	5	+	Arabidopsis thaliana	common cis-acting element in promoter and enhancer regions
Zm00001d043990	CAAT-box	CAAT	366	4	+	Nicotiana glutinosa
Zm00001d043990	CAAT-box	CCCAATTT	427	8	+	Arabidopsis thaliana	common cis-acting element in promoter and enhancer regions
Zm00001d043990	CAAT-box	CCAAT	428	5	+	Arabidopsis thaliana	common cis-acting element in promoter and enhancer regions
Zm00001d043990	CAAT-box	CAAT	429	4	+	Nicotiana glutinosa
Zm00001d043990	CAAT-box	CCAAT	499	5	+	Arabidopsis thaliana	common cis-acting element in promoter and enhancer regions
Zm00001d043990	CAAT-box	CAAT	500	4	+	Nicotiana glutinosa
Zm00001d043990	CAAT-box	CAAAT	529	5	-	Pisum sativum	common cis-acting element in promoter and enhancer regions
Zm00001d043990	CAAT-box	CAAAT	555	5	-	Pisum sativum	common cis-acting element in promoter and enhancer regions
Zm00001d043990	CAAT-box	CAAAT	703	5	-	Pisum sativum	common cis-acting element in promoter and enhancer regions
Zm00001d043990	CAAT-box	CAAT	768	4	-	Nicotiana glutinosa
Zm00001d043990	CAAT-box	CAAAT	840	5	-	Pisum sativum	common cis-acting element in promoter and enhancer regions
Zm00001d043990	CAAT-box	CAAAT	936	5	+	Pisum sativum	common cis-acting element in promoter and enhancer regions
Zm00001d043990	CAAT-box	CAAAT	983	5	-	Pisum sativum	common cis-acting element in promoter and enhancer regions
Zm00001d043990	CAAT-box	CAAAT	1000	5	-	Pisum sativum	common cis-acting element in promoter and enhancer regions
Zm00001d043990	CAAT-box	CAAT	1164	4	-	Nicotiana glutinosa
Zm00001d043990	CAAT-box	CAAT	1173	4	+	Nicotiana glutinosa
Zm00001d043990	CAAT-box	CAAAT	1175	5	-	Pisum sativum	common cis-acting element in promoter and enhancer regions
Zm00001d043990	CAAT-box	CAAT	1203	4	+	Nicotiana glutinosa
Zm00001d043990	CAAT-box	CAAAT	1292	5	-	Pisum sativum	common cis-acting element in promoter and enhancer regions
Zm00001d043990	CAAT-box	CAAT	1388	4	-	Nicotiana glutinosa
Zm00001d043990	CAAT-box	CAAT	1459	4	-	Nicotiana glutinosa
Zm00001d043990	CAAT-box	CCAAT	1493	5	-	Arabidopsis thaliana	common cis-acting element in promoter and enhancer regions
Zm00001d043990	CAAT-box	CAAT	1599	4	-	Nicotiana glutinosa
Zm00001d043990	CAAT-box	CAAT	1653	4	+	Nicotiana glutinosa
Zm00001d043990	CAAT-box	CCAAT	1668	5	-	Arabidopsis thaliana	common cis-acting element in promoter and enhancer regions
Zm00001d043990	CAAT-box	CCAAT	1713	5	-	Arabidopsis thaliana	common cis-acting element in promoter and enhancer regions
Zm00001d043990	CAAT-box	CAAAT	1881	5	+	Pisum sativum	common cis-acting element in promoter and enhancer regions
Zm00001d043990	CAAT-box	CAAAT	1905	5	+	Pisum sativum	common cis-acting element in promoter and enhancer regions
Zm00001d043990	ERE	ATTTCATA	1529	8	+	Nicotiana glutinos
Zm00001d043990	DRE1	ACCGAGA	606	7	-	Zea mays
Zm00001d043990	Unnamed__6	taTAAATATct	870	10	-	Zea mays
Zm00001d043990	MRE	AACCTAA	1699	7	-	Petroselinum crispum	MYB binding site involved in light responsiveness
Zm00001d043990	STRE	AGGGG	231	5	+	Arabidopsis thaliana
Zm00001d043990	STRE	AGGGG	1816	5	-	Arabidopsis thaliana
Zm00001d043990	Myb	CAACTG	335	6	+	Arabidopsis thaliana
Zm00001d043990	Myb	TAACTG	1552	6	-	Arabidopsis thaliana
Zm00001d043990	CCGTCC motif	CCGTCC	1872	6	+	Nicotiana tabacum
Zm00001d043990	MBS	CAACTG	335	6	+	Arabidopsis thaliana	MYB binding site involved in drought-inducibility
Zm00001d043990	TCA-element	CCATCTTTTT	392	9	-	Nicotiana tabacum	cis-acting element involved in salicylic acid responsiveness
Zm00001d043990	Unnamed__1	CGTGG	25	5	-	Zea mays
Zm00001d043990	Unnamed__1	CGTGG	1855	5	-	Zea mays
Zm00001d043990	ABRE4	CACGTA	1222	6	+	Zea mays
Zm00001d051926	CGTCA-motif	CGTCA	1484	5	-	Hordeum vulgare	cis-acting regulatory element involved in the MeJA-responsiveness
Zm00001d051926	TCT-motif	TCTTAC	1112	6	-	Arabidopsis thaliana	part of a light responsive element
Zm00001d051926	CCAAT-box	CAACGG	748	6	+	Hordeum vulgare	MYBHv1 binding site
Zm00001d051926	AE-box	AGAAACTT	338	8	+	Arabidopsis thaliana	part of a module for light response
Zm00001d051926	TATA-box	TATA	318	4	+	Arabidopsis thaliana	core promoter element around -30 of transcription start
Zm00001d051926	TATA-box	ATATAT	400	6	+	Brassica napus	core promoter element around -30 of transcription start
Zm00001d051926	TATA-box	TATA	401	4	+	Arabidopsis thaliana	core promoter element around -30 of transcription start
Zm00001d051926	TATA-box	TATA	853	4	+	Arabidopsis thaliana	core promoter element around -30 of transcription start
Zm00001d051926	TATA-box	TATA	861	4	+	Arabidopsis thaliana	core promoter element around -30 of transcription start
Zm00001d051926	TATA-box	TATAAGAA	1223	8	-	Zea mays	core promoter element around -30 of transcription start
Zm00001d051926	TATA-box	TATAA	1226	5	-	Arabidopsis thaliana	core promoter element around -30 of transcription start
Zm00001d051926	TATA-box	TATA	1227	4	-	Arabidopsis thaliana	core promoter element around -30 of transcription start
Zm00001d051926	TATA-box	TATA	1918	4	-	Arabidopsis thaliana	core promoter element around -30 of transcription start
Zm00001d051926	Unnamed__4	CTCC	10	4	+	Petroselinum hortense
Zm00001d051926	Unnamed__4	CTCC	300	4	-	Petroselinum hortense
Zm00001d051926	Unnamed__4	CTCC	621	4	-	Petroselinum hortense
Zm00001d051926	Unnamed__4	CTCC	1038	4	+	Petroselinum hortense
Zm00001d051926	Unnamed__4	CTCC	1244	4	-	Petroselinum hortense
Zm00001d051926	Unnamed__4	CTCC	1318	4	-	Petroselinum hortense
Zm00001d051926	Unnamed__4	CTCC	1343	4	+	Petroselinum hortense
Zm00001d051926	Unnamed__4	CTCC	1435	4	-	Petroselinum hortense
Zm00001d051926	Unnamed__4	CTCC	1447	4	+	Petroselinum hortense
Zm00001d051926	Unnamed__4	CTCC	1475	4	+	Petroselinum hortense
Zm00001d051926	Unnamed__4	CTCC	1503	4	-	Petroselinum hortense
Zm00001d051926	Unnamed__4	CTCC	1587	4	-	Petroselinum hortense
Zm00001d051926	Unnamed__4	CTCC	1604	4	-	Petroselinum hortense
Zm00001d051926	Unnamed__4	CTCC	1626	4	+	Petroselinum hortense
Zm00001d051926	Unnamed__4	CTCC	1629	4	+	Petroselinum hortense
Zm00001d051926	Unnamed__4	CTCC	1646	4	-	Petroselinum hortense
Zm00001d051926	Unnamed__4	CTCC	1688	4	-	Petroselinum hortense
Zm00001d051926	Unnamed__4	CTCC	1702	4	+	Petroselinum hortense
Zm00001d051926	Unnamed__4	CTCC	1914	4	+	Petroselinum hortense
Zm00001d051926	Unnamed__4	CTCC	1952	4	+	Petroselinum hortense
Zm00001d051926	Unnamed__4	CTCC	1973	4	+	Petroselinum hortense
Zm00001d051926	GC-motif	CCCCCG	810	6	-	Zea mays	enhancer-like element involved in anoxic specific inducibility
Zm00001d051926	MYB	CAACAG	408	6	-	Arabidopsis thaliana
Zm00001d051926	MYB	TAACCA	938	6	+	Arabidopsis thaliana
Zm00001d051926	MYB	CAACCA	1049	6	+	Arabidopsis thaliana
Zm00001d051926	MYB	CAACCA	1877	6	+	Arabidopsis thaliana
Zm00001d051926	MYC	CATGTG	194	6	-	Arabidopsis thaliana
Zm00001d051926	MYC	CATTTG	325	6	-	Arabidopsis thaliana
Zm00001d051926	RY-element	CATGCATG	1821	8	-	Helianthus annuus	cis-acting regulatory element involved in seed-specific regulation
Zm00001d051926	RY-element	CATGCATG	1825	8	-	Helianthus annuus	cis-acting regulatory element involved in seed-specific regulation
Zm00001d051926	TGACG-motif	TGACG	1484	5	+	Hordeum vulgare	cis-acting regulatory element involved in the MeJA-responsiveness
Zm00001d051926	WRE3	CCACCT	1384	6	-	Pisum sativum
Zm00001d051926	WRE3	CCACCT	1430	6	-	Pisum sativum
Zm00001d051926	WRE3	CCACCT	1471	6	+	Pisum sativum
Zm00001d051926	WRE3	CCACCT	1622	6	+	Pisum sativum
Zm00001d051926	ABRE	CACGTG	722	6	+	Arabidopsis thaliana	cis-acting element involved in the abscisic acid responsiveness
Zm00001d051926	ABRE	ACGTG	723	5	+	Arabidopsis thaliana	cis-acting element involved in the abscisic acid responsiveness
Zm00001d051926	ABRE	CACGTG	737	6	+	Arabidopsis thaliana	cis-acting element involved in the abscisic acid responsiveness
Zm00001d051926	ABRE	ACGTG	738	5	+	Arabidopsis thaliana	cis-acting element involved in the abscisic acid responsiveness
Zm00001d051926	ABRE	AACCCGG	1498	7	+	Arabidopsis thaliana	cis-acting element involved in the abscisic acid responsiveness
Zm00001d051926	ABRE	CACGTG	1535	6	-	Arabidopsis thaliana	cis-acting element involved in the abscisic acid responsiveness
Zm00001d051926	ABRE	ACGTG	1536	5	+	Arabidopsis thaliana	cis-acting element involved in the abscisic acid responsiveness
Zm00001d051926	Myc	TCTCTTA	1150	7	-	Arabidopsis thaliana
Zm00001d051926	A-box	CCGTCC	1477	6	+	Petroselinum crispum	cis-acting regulatory element
Zm00001d051926	A-box	CCGTCC	1977	6	+	Petroselinum crispum	cis-acting regulatory element
Zm00001d051926	MYB-like sequence	TAACCA	938	6	+	Arabidopsis thaliana
Zm00001d051926	Box 4	ATTAAT	687	6	+	Petroselinum crispum	part of a conserved DNA module involved in light responsiveness
Zm00001d051926	TCCC-motif	TCTCCCT	1316	7	-	Spinacia oleracea	part of a light responsive element
Zm00001d051926	as-1	TGACG	1484	5	+	Arabidopsis thaliana
Zm00001d051926	AAGAA-motif	gGTAAAGAAA	333	9	+	Avena sativa
Zm00001d051926	AAGAA-motif	GAAAGAA	914	7	+	Avena sativa
Zm00001d051926	LTR	CCGAAA	277	6	+	Hordeum vulgare	cis-acting element involved in low-temperature responsiveness
Zm00001d051926	LTR	CCGAAA	1599	6	-	Hordeum vulgare	cis-acting element involved in low-temperature responsiveness
Zm00001d051926	LTR	CCGAAA	1807	6	+	Hordeum vulgare	cis-acting element involved in low-temperature responsiveness
Zm00001d051926	L-box	ATCCCACCTAC	1428	10	-	Petroselinum crispum	part of a light responsive element
Zm00001d051926	CCGTCC-box	CCGTCC	1477	6	+	Petroselinum hortense
Zm00001d051926	CCGTCC-box	CCGTCC	1977	6	+	Petroselinum hortense
Zm00001d051926	Myb	TAACTG	1146	6	-	Arabidopsis thaliana
Zm00001d051926	Myb	CAACTG	1372	6	+	Arabidopsis thaliana
Zm00001d051926	Myb	CAACTG	1869	6	+	Arabidopsis thaliana
Zm00001d051926	Myb	CAACTG	1943	6	+	Arabidopsis thaliana
Zm00001d051926	STRE	AGGGG	1363	5	+	Arabidopsis thaliana
Zm00001d051926	CCGTCC motif	CCGTCC	1477	6	+	Nicotiana tabacum
Zm00001d051926	CCGTCC motif	CCGTCC	1977	6	+	Nicotiana tabacum
Zm00001d051926	P-box	CCTTTTG	1763	7	+	Oryza sativa	gibberellin-responsive element
Zm00001d051926	MBS	CAACTG	1372	6	+	Arabidopsis thaliana	MYB binding site involved in drought-inducibility
Zm00001d051926	MBS	CAACTG	1869	6	+	Arabidopsis thaliana	MYB binding site involved in drought-inducibility
Zm00001d051926	MBS	CAACTG	1943	6	+	Arabidopsis thaliana	MYB binding site involved in drought-inducibility
Zm00001d051926	Unnamed__1	CGTGG	721	5	-	Zea mays
Zm00001d051926	Unnamed__1	CGTGG	739	5	+	Zea mays
Zm00001d051926	Unnamed__1	CGTGG	1041	5	-	Zea mays
Zm00001d051926	Unnamed__1	CGTGG	1457	5	-	Zea mays
Zm00001d051926	Unnamed__1	CGTGG	1534	5	-	Zea mays
Zm00001d051926	Unnamed__1	CGTGG	1669	5	+	Zea mays
Zm00001d051926	Unnamed__1	CGTGG	1681	5	+	Zea mays
Zm00001d051926	CAAT-box	CAAAT	13	5	+	Pisum sativum	common cis-acting element in promoter and enhancer regions
Zm00001d051926	CAAT-box	CAAT	31	4	+	Nicotiana glutinosa
Zm00001d051926	CAAT-box	CAAT	49	4	-	Nicotiana glutinosa
Zm00001d051926	CAAT-box	CAAT	87	4	+	Nicotiana glutinosa
[truncated: 195 more rows]

## Sheet: S5
Table S5. Predicted potential regulatory transcription factors for ZmSRC2L genes.
Target	Source	Source_IDV3	Source_IDV4	Family	q.value	LOG	Matched sequence
ZmSRC2L1	ZmBBR3	GRMZM2G164735	GRMZM2G164735	BBR-BPC	0.000456	3.34104	GAGAGAGAAACAGAGACAGAGAGC
ZmSRC2L1	ZmBBR4	GRMZM2G118690	Zm00001d045477	BBR-BPC	0.00555	2.25571	CTGTCTCTGTTTCTCTCTCGA
ZmSRC2L1	ZmGATA11	GRMZM2G058479	Zm00001d014656	GATA	0.00574	2.24109	ACACCATCATCATCA
ZmSRC2L1	ZmEREB48	GRMZM2G376255	Zm00001d048296	ERF	0.00837	2.07727	CCGCCACCGCC
ZmSRC2L1	ZmEIL1	GRMZM2G033570	Zm00001d028974	EIL	0.0116	1.93554	GGCTAAGTTCATTGA
ZmSRC2L1	ZmMADS1	GRMZM2G171365	Zm00001d048474	MIKC_MADS	0.0154	1.81248	TGTTTTTTTTTTTTTACGTTC
ZmSRC2L1	ZmTALE11	GRMZM2G017087	Zm00001d033859	TALE	0.0195	1.70997	CTCTCTGTCTCTGTTTCTCT
ZmSRC2L1	ZmERF17	GRMZM2G142179	Zm00001d039324	ERF	0.0222	1.65365	CAGCCGCCACCTCCCCAGCTG
ZmSRC2L1	ZmGRAS8	GRMZM2G144744	Zm00001d033680	GRAS	0.027	1.56864	GAGAGAGAAACAGAGACAGA
ZmSRC2L1	ZmERF22	GRMZM2G310368	Zm00001d043205	ERF	0.0462	1.33536	CAGCTGGGGAGGTGGCGGCTG
ZmSRC2L1	ZmABI4	GRMZM2G093595	Zm00001d038001	ERF	0.0495	1.30539	CGCCGCCCCC
ZmSRC2L10	ZmC2H2-26	GRMZM2G050939	Zm00001d035514	C2H2	0.0363	1.44009	TCGTCTCCTCATTCTCATC
ZmSRC2L11	ZmC2H2-26	GRMZM2G050939	Zm00001d035514	C2H2	0.00956	2.01954	CGTCTTCCTCATCTTCTTC
ZmSRC2L12	ZmMADS1	GRMZM2G171365	Zm00001d048474	MIKC_MADS	0.00424	2.37263	CTTCATTTTTTTTCTTTATTT
ZmSRC2L12	ZmDof32	GRMZM2G140694	Zm00001d017788	Dof	0.0446	1.35067	CAAATATAGAAAAAGTAATAT
ZmSRC2L12	ZmGRAS8	GRMZM2G144744	Zm00001d033680	GRAS	0.0492	1.30803	CAAATAAAGAAAAAAAATGA
ZmSRC2L13	ZmHB107	GRMZM2G062244	Zm00001d006687	HD-ZIP	0.0131	1.88273	TTGGCAATTATTGTGCTAACC
ZmSRC2L13	ZmMYB48	GRMZM2G159547	Zm00001d018097	MYB	0.0173	1.76195	AAGATAGAAGTAGTTGGACAT
ZmSRC2L13	ZmGLK44	GRMZM2G124540	Zm00001d034160	G2-like	0.0177	1.75203	AAAAAGATTCC
ZmSRC2L13	ZmIDD13	GRMZM2G320287	Zm00001d016632	C2H2	0.0178	1.74958	TCTATAGAGACAAAA
ZmSRC2L13	ZmMADS35	GRMZM2G359952	Zm00001d008882	MIKC_MADS	0.0259	1.5867	CGCTTCCCTTTTATAGCAT
ZmSRC2L13	ZmMYB15	GRMZM2G081919	Zm00001d042910	MYB	0.0271	1.56703	AGAATCTAGCCGTTA
ZmSRC2L13	ZmMADS27	GRMZM2G129034	Zm00001d006094	MIKC_MADS	0.0359	1.44491	CTATAAAAGGGAA
ZmSRC2L13	ZmPHR8	GRMZM2G010920	Zm00001d015226	G2-like	0.0375	1.42597	TAGAAAACA
ZmSRC2L13	ZmHB115	GRMZM2G021339	Zm00001d051749	HD-ZIP	0.0455	1.34199	ACAATAATTGC
ZmSRC2L13	ZmHB102	GRMZM2G139963	Zm00001d027852	HD-ZIP	0.0495	1.30539	ACAATAATTGC
ZmSRC2L13	ZmPHR2	GRMZM2G009060	Zm00001d028984	G2-like	0.0499	1.3019	GTTGGAATCTTTTT
ZmSRC2L13	ZmMYB61	GRMZM2G108959	Zm00001d053124	MYB	0.0557	1.25414	TATGTCCAACTACTTCTAT
ZmSRC2L14	ZmC2H2-26	GRMZM2G050939	Zm00001d035514	C2H2	0.00956	2.01954	CCGCATCCTCCTCCTCCGT
ZmSRC2L14	ZmLBD18	AC233943.1_FG002	Zm00001d039694	LBD	0.0234	1.63078	TCCGCATCCTCCTCCTCCGTT
ZmSRC2L15	ZmERF17	GRMZM2G142179	Zm00001d039324	ERF	0.000765	3.11634	GCACCGCCGCCACCTTCTCCC
ZmSRC2L15	ZmERF28	GRMZM2G018398	Zm00001d052087	ERF	0.00126	2.89963	GGGAGAAGGTGGCGGCGGTGC
ZmSRC2L15	ZmERF73	GRMZM2G023708	Zm00001d025298	ERF	0.00215	2.66756	AGCACCGCCGCCACCTTCTCC
ZmSRC2L15	ZmERF22	GRMZM2G310368	Zm00001d043205	ERF	0.00344	2.46344	GGGAGAAGGTGGCGGCGGTGC
ZmSRC2L15	ZmEREB57	GRMZM2G097081	Zm00001d052102	ERF	0.00379	2.42136	GTGGACGGCGGAGG
ZmSRC2L15	ZmEREB106	AC198403.3_FG001	Zm00001d048991	ERF	0.00653	2.18509	CACCACCAACCCCTCCGCCG
ZmSRC2L15	ZmERF6	GRMZM2G381441	Zm00001d034920	ERF	0.00738	2.13194	CCGCGGTCGCCGCCGCCCCAGTCCTCGA
ZmSRC2L15	ZmEREB15	GRMZM2G111415	Zm00001d052026	ERF	0.012	1.92082	AGAAGGTGGCGGCGGTGCT
ZmSRC2L15	ZmEREB142	GRMZM2G010100	Zm00001d033353	ERF	0.0154	1.81248	GCGCCGTCGCCGGCA
ZmSRC2L15	ZmERF61	GRMZM2G021790	Zm00001d009573	ERF	0.0189	1.72354	GCGGCGGCGACCGCGGG
ZmSRC2L15	ZmC2H2-26	GRMZM2G050939	Zm00001d035514	C2H2	0.0266	1.57512	CCACCTCCCCCTACTACTC
ZmSRC2L15	ZmMYB19	GRMZM5G833253	Zm00001d051520	MYB	0.0367	1.43533	CGCGGCCACCACCAACCCCTC
ZmSRC2L15	ZmLBD18	AC233943.1_FG002	Zm00001d039694	LBD	0.0372	1.42946	GCCACCACCAACCCCTCCGCC
ZmSRC2L15	ZmBBR3	GRMZM2G164735	GRMZM2G164735	BBR-BPC	0.044	1.35655	GAGAGAGGAAGTGGAAGTGGGTTC
ZmSRC2L2	ZmMADS1	GRMZM2G171365	Zm00001d048474	MIKC_MADS	0.0338	1.47108	TTTTGATGTCTCCTTTTGTCT
ZmSRC2L2	ZmGRAS8	GRMZM2G144744	Zm00001d033680	GRAS	0.0365	1.43771	TAATAACAGACAAAAGGAGA
ZmSRC2L2	ZmMADS5	GRMZM2G003514	Zm00001d051465	MIKC_MADS	0.0471	1.32698	TTACTAAAAATAGCTAATA
ZmSRC2L3	ZmHB107	GRMZM2G062244	Zm00001d006687	HD-ZIP	0.0115	1.9393	AAAACAATAATTATATTTAAA
ZmSRC2L3	ZmGRAS8	GRMZM2G144744	Zm00001d033680	GRAS	0.0406	1.39147	AATTAAACGAGAAAAAAAAA
ZmSRC2L4	ZmGRAS8	GRMZM2G144744	Zm00001d033680	GRAS	0.0162	1.79048	AAGAAAAGGAGAAAGGTGGA
ZmSRC2L4	ZmEREB142	GRMZM2G010100	Zm00001d033353	ERF	0.017	1.76955	ACACCTTCGCCGGCG
ZmSRC2L4	ZmMADS1	GRMZM2G171365	Zm00001d048474	MIKC_MADS	0.0215	1.66756	CTTCCTTATCTCTTTTTTCCG
ZmSRC2L4	ZmC2H2-26	GRMZM2G050939	Zm00001d035514	C2H2	0.0218	1.66154	TTTCTCCCTCCTCCACCTT
ZmSRC2L4	ZmMYB41	GRMZM2G095904	Zm00001d017268	MYB	0.0256	1.59176	GCCAAACTCCATCACCAACCA
ZmSRC2L4	ZmBBR3	GRMZM2G164735	GRMZM2G164735	BBR-BPC	0.0279	1.5544	GATAAATTTAGAGAAGGAGAGACT
ZmSRC2L4	ZmMYB19	GRMZM5G833253	Zm00001d051520	MYB	0.0367	1.43533	AAACTCCATCACCAACCAAAC
ZmSRC2L4	ZmBBR4	GRMZM2G118690	Zm00001d045477	BBR-BPC	0.0446	1.35067	ATATAAGTCTCTCCTTCTCTA
ZmSRC2L4	ZmABI4	GRMZM2G093595	Zm00001d038001	ERF	0.0495	1.30539	CGGTGCCCCC
ZmSRC2L5	ZmMADS1	GRMZM2G171365	Zm00001d048474	MIKC_MADS	0.0338	1.47108	TTTCAGTTTGTGTCTTTCCCC
ZmSRC2L5	ZmHB107	GRMZM2G062244	Zm00001d006687	HD-ZIP	0.0397	1.40121	TATACAATAATTAATATATAT
ZmSRC2L6	ZmMADS1	GRMZM2G171365	Zm00001d048474	MIKC_MADS	0.0338	1.47108	CTTTGTTGTTTGTTTACCTCT
ZmSRC2L6	ZmCPP10	GRMZM2G153754	Zm00001d018930	CPP	0.0339	1.4698	CTAAATTTTAAAC
ZmSRC2L6	ZmMADS5	GRMZM2G003514	Zm00001d051465	MIKC_MADS	0.0471	1.32698	TAGCCTAAAATAGATAATA
ZmSRC2L7	ZmMADS1	GRMZM2G171365	Zm00001d048474	MIKC_MADS	0.00251	2.60033	TTTTTTTCTTTTTTTCCCTCT
ZmSRC2L7	ZmGRAS8	GRMZM2G144744	Zm00001d033680	GRAS	0.027	1.56864	GGGAAAAAAAGAAAAAAATG
ZmSRC2L7	ZmBBR3	GRMZM2G164735	GRMZM2G164735	BBR-BPC	0.0275	1.56067	TAGAGGGAAAAAAAGAAAAAAATG
ZmSRC2L7	ZmDof32	GRMZM2G140694	Zm00001d017788	Dof	0.0446	1.35067	GGAGTGAGTAAAAAGAAAAAA
ZmSRC2L8	ZmLBD21	GRMZM2G118250	Zm00001d042560	LBD	0.00396	2.4023	CCACCTCCTCCATCGCCGGCG
ZmSRC2L8	ZmEREB142	GRMZM2G010100	Zm00001d033353	ERF	0.0042	2.37675	CCTCCATCGCCGGCG
ZmSRC2L8	ZmEREB106	AC198403.3_FG001	Zm00001d048991	ERF	0.00653	2.18509	CACCTCCTCCATCGCCGGCG
ZmSRC2L8	ZmLBD18	AC233943.1_FG002	Zm00001d039694	LBD	0.0189	1.72354	CCCACCTCCTCCATCGCCGGC
ZmSRC2L8	ZmERF17	GRMZM2G142179	Zm00001d039324	ERF	0.0222	1.65365	CCACCTCCTCCATCGCCGGCG
ZmSRC2L8	ZmMADS1	GRMZM2G171365	Zm00001d048474	MIKC_MADS	0.0345	1.46218	GGATTCTTTGTTTTTTTTTCC
ZmSRC2L8	ZmERF28	GRMZM2G018398	Zm00001d052087	ERF	0.043	1.36653	GGAAGGCAATGGCGGCGACAT
ZmSRC2L8	ZmAFL2	GRMZM2G035701	Zm00001d011712	B3	0.0436	1.36051	TAACGCATGCATGCA
ZmSRC2L8	ZmERF22	GRMZM2G310368	Zm00001d043205	ERF	0.0462	1.33536	CGCCGGCGATGGAGGAGGTGG
ZmSRC2L9	ZmNAC37	GRMZM2G069047	Zm00001d049678	NAC	0.00561	2.25104	TAACGTGAACCACAAGC
ZmSRC2L9	ZmMYB149	GRMZM2G127490	Zm00001d024784	MYB	0.00668	2.17522	CCCACCCACCACACC
ZmSRC2L9	ZmHB107	GRMZM2G062244	Zm00001d006687	HD-ZIP	0.0115	1.9393	TAAACAATAATTGTATTTGAA
ZmSRC2L9	ZmBBR3	GRMZM2G164735	GRMZM2G164735	BBR-BPC	0.0124	1.90658	TAGAGATAGAGATATAGATATAGA
ZmSRC2L9	ZmBBR4	GRMZM2G118690	Zm00001d045477	BBR-BPC	0.014	1.85387	CTATATCTATATCTCTATCTC
ZmSRC2L9	ZmC2H2-26	GRMZM2G050939	Zm00001d035514	C2H2	0.0218	1.66154	CCTTCCCCTTTTACTCCTC
ZmSRC2L9	ZmNAC78	GRMZM2G406204	Zm00001d027395	NAC	0.0345	1.46218	CTTGTGGTTCACGTTA
ZmSRC2L9	ZmDof12	GRMZM2G093725	Zm00001d034653	Dof	0.046	1.33724	ATTTTCCACTTTTTT
ZmSRC2L9	ZmDof11	GRMZM2G017470	Zm00001d034651	Dof	0.0462	1.33536	ATTTTCCACTTTTTT

## Sheet: S6
Table S6. The expression patterns of ZmSRC2L genes under abiotic stress conditions.
GeneID	GeneName	log2FoldChange	Up or Down	pvalue	padj	Treatment
Zm00001d031892	ZmSRC2L1	-0.59568	Down	0.0739801	0.130308	MD-L
Zm00001d004483	ZmSRC2L2	0.515029	Up	0.976382	0.983976	MD-L
Zm00001d005315	ZmSRC2L3	-0.135494	Down	0.601654	0.69942	MD-L
Zm00001d040838	ZmSRC2L4	0	NA	NA	NA	MD-L
Zm00001d042214	ZmSRC2L5	0.898553	Up	0.000128781	0.000488783	MD-L
Zm00001d043082	ZmSRC2L6	0.545077	Up	0.154565	0.239842	MD-L
Zm00001d043990	ZmSRC2L7	0	NA	NA	NA	MD-L
Zm00001d051926	ZmSRC2L8	0	NA	NA	NA	MD-L
Zm00001d052662	ZmSRC2L9	-0.342776	Down	0.386703	0.499301	MD-L
Zm00001d016635	ZmSRC2L10	-0.335649	Down	0.240674	0.342873	MD-L
Zm00001d037892	ZmSRC2L11	-2.01935	Down	8.91442e-12	1.19756e-10	MD-L
Zm00001d019750	ZmSRC2L12	-0.869538	Down	0.00521842	0.013266	MD-L
Zm00001d022478	ZmSRC2L13	0.793685	Up	0.262587	0.367253	MD-L
Zm00001d011919	ZmSRC2L14	0.0995035	Up	0.699432	0.781287	MD-L
Zm00001d012336	ZmSRC2L15	-0.593681	Down	5.70948e-05	0.00023361	MD-L
Zm00001d031892	ZmSRC2L1	-0.913151	Down	0.00017875	0.000898888	MD-R
Zm00001d004483	ZmSRC2L2	0.869748	Up	0.0151941	0.0406881	MD-R
Zm00001d005315	ZmSRC2L3	-1.20049	Down	2.10064e-06	1.67404e-05	MD-R
Zm00001d040838	ZmSRC2L4	0	NA	NA	NA	MD-R
Zm00001d042214	ZmSRC2L5	-0.701051	Down	0.0657355	0.132361	MD-R
Zm00001d043082	ZmSRC2L6	0.155812	Up	0.560341	0.67852	MD-R
Zm00001d043990	ZmSRC2L7	0.0589171	Up	0.917781	0.947583	MD-R
Zm00001d051926	ZmSRC2L8	0	NA	NA	NA	MD-R
Zm00001d052662	ZmSRC2L9	0.17649	Up	0.471619	0.598122	MD-R
Zm00001d016635	ZmSRC2L10	-0.276329	Down	0.496362	0.620971	MD-R
Zm00001d037892	ZmSRC2L11	-1.01721	Down	0.000762575	0.00320845	MD-R
Zm00001d019750	ZmSRC2L12	-0.971616	Down	2.44995e-05	0.000154409	MD-R
Zm00001d022478	ZmSRC2L13	-0.842651	Down	0.0288991	0.068397	MD-R
Zm00001d011919	ZmSRC2L14	-0.429975	Down	0.111983	0.201198	MD-R
Zm00001d012336	ZmSRC2L15	-0.175996	Down	0.198245	0.312144	MD-R
Zm00001d031892	ZmSRC2L1	-3.69053	Down	9.60109e-32	1.41258e-30	SD-L
Zm00001d004483	ZmSRC2L2	1.78369	Up	0.0470294	0.0672069	SD-L
Zm00001d005315	ZmSRC2L3	-3.0064	Down	1.49084e-26	1.73311e-25	SD-L
Zm00001d040838	ZmSRC2L4	0	NA	NA	NA	SD-L
Zm00001d042214	ZmSRC2L5	-2.9003	Down	3.4592e-44	8.42871e-43	SD-L
Zm00001d043082	ZmSRC2L6	1.39052	Up	0.000438362	0.000879197	SD-L
Zm00001d043990	ZmSRC2L7	0	NA	NA	NA	SD-L
Zm00001d051926	ZmSRC2L8	0	NA	NA	NA	SD-L
Zm00001d052662	ZmSRC2L9	1.24783	Up	0.000892599	0.00171091	SD-L
Zm00001d016635	ZmSRC2L10	-3.61195	Down	5.12358e-27	6.10994e-26	SD-L
Zm00001d037892	ZmSRC2L11	-3.94236	Down	3.14847e-23	3.07511e-22	SD-L
Zm00001d019750	ZmSRC2L12	-2.72111	Down	5.95896e-21	5.13605e-20	SD-L
Zm00001d022478	ZmSRC2L13	0.823064	Up	0.161947	0.206812	SD-L
Zm00001d011919	ZmSRC2L14	-2.74454	Down	2.26966e-36	4.09905e-35	SD-L
Zm00001d012336	ZmSRC2L15	-0.429206	Down	0.0015056	0.00278312	SD-L
Zm00001d031892	ZmSRC2L1	-2.88613	Down	3.34042e-11	1.61323e-10	SD-R
Zm00001d004483	ZmSRC2L2	2.5828	Up	6.49154e-15	4.37481e-14	SD-R
Zm00001d005315	ZmSRC2L3	-3.40047	Down	2.89398e-42	1.05107e-40	SD-R
Zm00001d040838	ZmSRC2L4	0	NA	NA	NA	SD-R
Zm00001d042214	ZmSRC2L5	-3.09042	Down	1.00888e-17	8.51209e-17	SD-R
Zm00001d043082	ZmSRC2L6	-0.270758	Down	0.281095	0.339102	SD-R
Zm00001d043990	ZmSRC2L7	-1.53164	Down	0.0277836	0.0421937	SD-R
Zm00001d051926	ZmSRC2L8	0	NA	NA	NA	SD-R
Zm00001d052662	ZmSRC2L9	0.740406	Up	0.00695644	0.0118566	SD-R
Zm00001d016635	ZmSRC2L10	-2.95881	Down	1.3694e-09	5.60701e-09	SD-R
Zm00001d037892	ZmSRC2L11	-3.53506	Down	8.81306e-14	5.38972e-13	SD-R
Zm00001d019750	ZmSRC2L12	-1.32017	Down	0.000500563	0.00102815	SD-R
Zm00001d022478	ZmSRC2L13	-3.38647	Down	5.39187e-15	3.65746e-14	SD-R
Zm00001d011919	ZmSRC2L14	-1.72787	Down	6.71328e-13	3.79449e-12	SD-R
Zm00001d012336	ZmSRC2L15	-0.421458	Down	0.00548145	0.00953904	SD-R
Zm00001d031892	ZmSRC2L1	4.03222	Up	1.24565e-135	7.25568e-134	HT1h-L
Zm00001d004483	ZmSRC2L2	0	NA	NA	NA	HT1h-L
Zm00001d005315	ZmSRC2L3	2.29328	Up	9.60234e-53	2.08607e-51	HT1h-L
Zm00001d040838	ZmSRC2L4	0	NA	NA	NA	HT1h-L
Zm00001d042214	ZmSRC2L5	2.96019	Up	3.01376e-39	5.04899e-38	HT1h-L
Zm00001d043082	ZmSRC2L6	0.624782	Up	0.0883961	0.131243	HT1h-L
Zm00001d043990	ZmSRC2L7	0	NA	NA	NA	HT1h-L
Zm00001d051926	ZmSRC2L8	0	NA	NA	NA	HT1h-L
Zm00001d052662	ZmSRC2L9	0.508555	Up	0.13022	0.183853	HT1h-L
Zm00001d016635	ZmSRC2L10	-1.20329	Down	0.0052047	0.0104421	HT1h-L
Zm00001d037892	ZmSRC2L11	0.577671	Up	0.0922787	0.136195	HT1h-L
Zm00001d019750	ZmSRC2L12	0.225718	Up	0.548026	0.621559	HT1h-L
Zm00001d022478	ZmSRC2L13	-0.504689	Down	0.244873	0.316389	HT1h-L
Zm00001d011919	ZmSRC2L14	2.15788	Up	5.39044e-32	7.53639e-31	HT1h-L
Zm00001d012336	ZmSRC2L15	0.393436	Up	0.0109587	0.020507	HT1h-L
Zm00001d031892	ZmSRC2L1	2.33808	Up	9.58719e-31	2.52512e-29	HT1h-R
Zm00001d004483	ZmSRC2L2	0.419817	Up	0.368803	0.488675	HT1h-R
Zm00001d005315	ZmSRC2L3	0.23124	Up	0.428839	0.546929	HT1h-R
Zm00001d040838	ZmSRC2L4	0	NA	NA	NA	HT1h-R
Zm00001d042214	ZmSRC2L5	-1.02417	Down	1.306e-05	6.37106e-05	HT1h-R
Zm00001d043082	ZmSRC2L6	0.466827	Up	0.19983	0.303076	HT1h-R
Zm00001d043990	ZmSRC2L7	0	NA	NA	NA	HT1h-R
Zm00001d051926	ZmSRC2L8	0	NA	NA	NA	HT1h-R
Zm00001d052662	ZmSRC2L9	-0.445194	Down	0.0615012	0.117423	HT1h-R
Zm00001d016635	ZmSRC2L10	-2.03981	Down	3.54799e-05	0.00015979	HT1h-R
Zm00001d037892	ZmSRC2L11	-1.03524	Down	0.137137	0.224357	HT1h-R
Zm00001d019750	ZmSRC2L12	-1.16183	Down	3.72382e-06	1.98081e-05	HT1h-R
Zm00001d022478	ZmSRC2L13	-1.19852	Down	0.000100271	0.000416516	HT1h-R
Zm00001d011919	ZmSRC2L14	0.0322786	Up	0.868153	0.911467	HT1h-R
Zm00001d012336	ZmSRC2L15	0.746963	Up	1.14178e-05	5.61467e-05	HT1h-R
Zm00001d031892	ZmSRC2L1	2.43228	Up	2.67188e-23	4.12763e-22	HT3h-L
Zm00001d004483	ZmSRC2L2	0.618124	Up	0.288978	0.356703	HT3h-L
Zm00001d005315	ZmSRC2L3	1.7475	Up	5.33252e-10	2.73752e-09	HT3h-L
Zm00001d040838	ZmSRC2L4	0	NA	NA	NA	HT3h-L
Zm00001d042214	ZmSRC2L5	0.0160811	Up	0.95609	0.96597	HT3h-L
Zm00001d043082	ZmSRC2L6	1.31791	Up	5.03424e-06	1.54705e-05	HT3h-L
Zm00001d043990	ZmSRC2L7	0	NA	NA	NA	HT3h-L
Zm00001d051926	ZmSRC2L8	0	NA	NA	NA	HT3h-L
Zm00001d052662	ZmSRC2L9	-1.23646	Down	0.00290393	0.00568963	HT3h-L
Zm00001d016635	ZmSRC2L10	-1.62096	Down	4.56045e-05	0.000121379	HT3h-L
Zm00001d037892	ZmSRC2L11	-1.63585	Down	0.000252205	0.000596633	HT3h-L
Zm00001d019750	ZmSRC2L12	-0.717891	Down	0.0515836	0.0778813	HT3h-L
Zm00001d022478	ZmSRC2L13	-1.50995	Down	0.00117963	0.00248726	HT3h-L
Zm00001d011919	ZmSRC2L14	0.346115	Up	0.0276185	0.0444538	HT3h-L
Zm00001d012336	ZmSRC2L15	0.0513902	Up	0.665729	0.721688	HT3h-L
Zm00001d031892	ZmSRC2L1	3.00461	Up	3.17477e-29	1.09976e-27	HT3h-R
Zm00001d004483	ZmSRC2L2	0.151707	Up	0.752494	0.811198	HT3h-R
Zm00001d005315	ZmSRC2L3	0.583747	Up	0.123386	0.189277	HT3h-R
Zm00001d040838	ZmSRC2L4	0	NA	NA	NA	HT3h-R
Zm00001d042214	ZmSRC2L5	-1.53569	Down	1.43909e-06	7.04318e-06	HT3h-R
Zm00001d043082	ZmSRC2L6	0.653305	Up	0.0763353	0.126502	HT3h-R
Zm00001d043990	ZmSRC2L7	2.07963	Up	0.0892064	0.144422	HT3h-R
Zm00001d051926	ZmSRC2L8	0	NA	NA	NA	HT3h-R
Zm00001d052662	ZmSRC2L9	-0.58328	Down	0.0359895	0.066418	HT3h-R
Zm00001d016635	ZmSRC2L10	-3.71019	Down	7.33073e-13	8.08367e-12	HT3h-R
Zm00001d037892	ZmSRC2L11	-0.462399	Down	0.478539	0.572501	HT3h-R
Zm00001d019750	ZmSRC2L12	-1.37106	Down	1.25167e-05	5.19405e-05	HT3h-R
Zm00001d022478	ZmSRC2L13	0.173609	Up	0.759564	0.816904	HT3h-R
Zm00001d011919	ZmSRC2L14	-0.352899	Down	0.307805	0.402877	HT3h-R
Zm00001d012336	ZmSRC2L15	1.16725	Up	4.92602e-06	2.19233e-05	HT3h-R
Zm00001d031892	ZmSRC2L1	1.81444	Up	1.53072e-13	7.73117e-13	HT6h-L
Zm00001d004483	ZmSRC2L2	0.815018	Up	0.101931	0.131793	HT6h-L
Zm00001d005315	ZmSRC2L3	1.6538	Up	9.12686e-19	6.73603e-18	HT6h-L
Zm00001d040838	ZmSRC2L4	0	NA	NA	NA	HT6h-L
Zm00001d042214	ZmSRC2L5	0.519801	Up	0.169298	0.209704	HT6h-L
Zm00001d043082	ZmSRC2L6	1.76249	Up	1.77935e-07	5.11427e-07	HT6h-L
Zm00001d043990	ZmSRC2L7	0	NA	NA	NA	HT6h-L
Zm00001d051926	ZmSRC2L8	0	NA	NA	NA	HT6h-L
Zm00001d052662	ZmSRC2L9	-1.7855	Down	2.1455e-05	4.82516e-05	HT6h-L
Zm00001d016635	ZmSRC2L10	-2.19054	Down	9.27784e-07	2.46836e-06	HT6h-L
Zm00001d037892	ZmSRC2L11	-1.83912	Down	4.50003e-05	9.7246e-05	HT6h-L
Zm00001d019750	ZmSRC2L12	-0.891015	Down	0.0389835	0.0546034	HT6h-L
Zm00001d022478	ZmSRC2L13	0.0368234	Up	0.929536	0.941399	HT6h-L
Zm00001d011919	ZmSRC2L14	0.5681	Up	0.000356044	0.000683765	HT6h-L
Zm00001d012336	ZmSRC2L15	-0.336495	Down	0.0156744	0.023451	HT6h-L
Zm00001d031892	ZmSRC2L1	2.28235	Up	3.1542e-29	1.36992e-27	HT6h-R
Zm00001d004483	ZmSRC2L2	0.790022	Up	0.0608671	0.108546	HT6h-R
Zm00001d005315	ZmSRC2L3	0.592248	Up	0.03143	0.0617652	HT6h-R
Zm00001d040838	ZmSRC2L4	0	NA	NA	NA	HT6h-R
Zm00001d042214	ZmSRC2L5	-1.61543	Down	1.22339e-15	2.0688e-14	HT6h-R
Zm00001d043082	ZmSRC2L6	1.2313	Up	0.000325675	0.00109432	HT6h-R
Zm00001d043990	ZmSRC2L7	0	NA	NA	NA	HT6h-R
Zm00001d051926	ZmSRC2L8	0	NA	NA	NA	HT6h-R
Zm00001d052662	ZmSRC2L9	-0.571263	Down	0.115369	0.184461	HT6h-R
Zm00001d016635	ZmSRC2L10	-1.5058	Down	0.00265477	0.00709074	HT6h-R
Zm00001d037892	ZmSRC2L11	-1.93542	Down	0.00628772	0.0152247	HT6h-R
Zm00001d019750	ZmSRC2L12	-0.588162	Down	0.120674	0.19141	HT6h-R
Zm00001d022478	ZmSRC2L13	-0.409804	Down	0.342231	0.446827	HT6h-R
Zm00001d011919	ZmSRC2L14	-0.576773	Down	0.00152151	0.00431948	HT6h-R
Zm00001d012336	ZmSRC2L15	0.623011	Up	0.00174345	0.00487336	HT6h-R
Zm00001d031892	ZmSRC2L1	2.29899	Up	3.3603e-32	4.65042e-31	HT12h-L
Zm00001d004483	ZmSRC2L2	0.691891	Up	0.129332	0.167167	HT12h-L
Zm00001d005315	ZmSRC2L3	1.47368	Up	2.0812e-31	2.79389e-30	HT12h-L
Zm00001d040838	ZmSRC2L4	0	NA	NA	NA	HT12h-L
Zm00001d042214	ZmSRC2L5	0.664843	Up	0.0071733	0.0116142	HT12h-L
Zm00001d043082	ZmSRC2L6	0.881549	Up	0.00486721	0.00808986	HT12h-L
Zm00001d043990	ZmSRC2L7	0	NA	NA	NA	HT12h-L
Zm00001d051926	ZmSRC2L8	0	NA	NA	NA	HT12h-L
Zm00001d052662	ZmSRC2L9	-1.72262	Down	6.17065e-05	0.000132808	HT12h-L
Zm00001d016635	ZmSRC2L10	-2.26258	Down	1.11509e-07	3.24273e-07	HT12h-L
Zm00001d037892	ZmSRC2L11	-2.71394	Down	1.38198e-07	3.98062e-07	HT12h-L
Zm00001d019750	ZmSRC2L12	0.564417	Up	0.131181	0.169283	HT12h-L
Zm00001d022478	ZmSRC2L13	-1.71542	Down	0.000184661	0.0003741	HT12h-L
Zm00001d011919	ZmSRC2L14	0.383786	Up	0.0343612	0.0497842	HT12h-L
Zm00001d012336	ZmSRC2L15	-0.612299	Down	6.32331e-05	0.000135898	HT12h-L
Zm00001d031892	ZmSRC2L1	1.6705	Up	1.16927e-05	5.52376e-05	HT12h-R
Zm00001d004483	ZmSRC2L2	-0.146132	Down	0.746304	0.810072	HT12h-R
Zm00001d005315	ZmSRC2L3	0.208484	Up	0.44867	0.54953	HT12h-R
Zm00001d040838	ZmSRC2L4	0	NA	NA	NA	HT12h-R
Zm00001d042214	ZmSRC2L5	-1.72777	Down	2.58945e-14	4.6174e-13	HT12h-R
Zm00001d043082	ZmSRC2L6	1.3345	Up	0.000327804	0.00111245	HT12h-R
Zm00001d043990	ZmSRC2L7	2.18226	Up	0.0482921	0.087903	HT12h-R
Zm00001d051926	ZmSRC2L8	0	NA	NA	NA	HT12h-R
Zm00001d052662	ZmSRC2L9	-1.02648	Down	0.00555907	0.0135427	HT12h-R
Zm00001d016635	ZmSRC2L10	-2.36684	Down	3.24512e-09	2.90364e-08	HT12h-R
Zm00001d037892	ZmSRC2L11	-2.08802	Down	0.00316956	0.00830795	HT12h-R
Zm00001d019750	ZmSRC2L12	-0.955748	Down	0.00109858	0.0032661	HT12h-R
Zm00001d022478	ZmSRC2L13	-1.59273	Down	0.00594505	0.0143428	HT12h-R
Zm00001d011919	ZmSRC2L14	-0.880382	Down	0.000197253	0.000704295	HT12h-R
Zm00001d012336	ZmSRC2L15	0.693458	Up	0.00729252	0.0171884	HT12h-R
Zm00001d031892	ZmSRC2L1	1.40262	Up	1.5543e-07	4.4885e-07	HT24h-L
Zm00001d004483	ZmSRC2L2	0.718216	Up	6.01467e-06	1.45201e-05	HT24h-L
Zm00001d005315	ZmSRC2L3	1.32482	Up	5.51895e-12	2.44577e-11	HT24h-L
Zm00001d040838	ZmSRC2L4	0	NA	NA	NA	HT24h-L
Zm00001d042214	ZmSRC2L5	0.505257	Up	0.0354262	0.0502899	HT24h-L
Zm00001d043082	ZmSRC2L6	0.769753	Up	0.0336791	0.0480075	HT24h-L
Zm00001d043990	ZmSRC2L7	0	NA	NA	NA	HT24h-L
Zm00001d051926	ZmSRC2L8	0	NA	NA	NA	HT24h-L
Zm00001d052662	ZmSRC2L9	-1.67536	Down	5.51466e-05	0.000118356	HT24h-L
Zm00001d016635	ZmSRC2L10	-2.97883	Down	1.56047e-10	6.081e-10	HT24h-L
Zm00001d037892	ZmSRC2L11	-2.81323	Down	6.64608e-08	2.00123e-07	HT24h-L
Zm00001d019750	ZmSRC2L12	0.493666	Up	0.148039	0.186139	HT24h-L
Zm00001d022478	ZmSRC2L13	-0.16087	Down	0.687881	0.728025	HT24h-L
Zm00001d011919	ZmSRC2L14	0.0142661	Up	0.940459	0.949793	HT24h-L
Zm00001d012336	ZmSRC2L15	-0.787615	Down	1.0156e-06	2.68547e-06	HT24h-L
Zm00001d031892	ZmSRC2L1	1.25208	Up	0.00188801	0.00470017	HT24h-R
Zm00001d004483	ZmSRC2L2	0.350339	Up	0.412298	0.504511	HT24h-R
Zm00001d005315	ZmSRC2L3	1.08116	Up	0.00147348	0.00375549	HT24h-R
Zm00001d040838	ZmSRC2L4	0	NA	NA	NA	HT24h-R
Zm00001d042214	ZmSRC2L5	-1.95801	Down	1.71628e-18	3.8046e-17	HT24h-R
Zm00001d043082	ZmSRC2L6	1.22016	Up	0.000241796	0.000734461	HT24h-R
Zm00001d043990	ZmSRC2L7	2.10388	Up	0.0108855	0.0225177	HT24h-R
Zm00001d051926	ZmSRC2L8	0	NA	NA	NA	HT24h-R
Zm00001d052662	ZmSRC2L9	-0.839811	Down	0.00103519	0.00273781	HT24h-R
Zm00001d016635	ZmSRC2L10	-2.5221	Down	1.09486e-11	1.1033e-10	HT24h-R
Zm00001d037892	ZmSRC2L11	-1.03424	Down	0.1172	0.177956	HT24h-R
Zm00001d019750	ZmSRC2L12	0.444928	Up	0.169567	0.243231	HT24h-R
Zm00001d022478	ZmSRC2L13	-3.05163	Down	4.00942e-13	4.81556e-12	HT24h-R
Zm00001d011919	ZmSRC2L14	-1.14041	Down	3.18871e-06	1.41752e-05	HT24h-R
Zm00001d012336	ZmSRC2L15	0.434775	Up	0.166498	0.239751	HT24h-R
Zm00001d031892	ZmSRC2L1	-0.0765674	Down	0.731158	0.916884	LT1h-L
Zm00001d004483	ZmSRC2L2	0.665549	Up	0.194637	0.538587	LT1h-L
Zm00001d005315	ZmSRC2L3	0.20575	Up	0.121786	0.429398	LT1h-L
Zm00001d040838	ZmSRC2L4	0	NA	NA	NA	LT1h-L
Zm00001d042214	ZmSRC2L5	0.404811	Up	0.0358462	0.215897	LT1h-L
Zm00001d043082	ZmSRC2L6	0.37879	Up	0.261695	0.617338	LT1h-L
Zm00001d043990	ZmSRC2L7	0	NA	NA	NA	LT1h-L
Zm00001d051926	ZmSRC2L8	0	NA	NA	NA	LT1h-L
Zm00001d052662	ZmSRC2L9	0.0792372	Up	0.799107	0.941039	LT1h-L
Zm00001d016635	ZmSRC2L10	-0.880758	Down	0.0124935	0.111275	LT1h-L
Zm00001d037892	ZmSRC2L11	0.264969	Up	0.461702	0.781768	LT1h-L
Zm00001d019750	ZmSRC2L12	-0.446026	Down	0.233669	0.587084	LT1h-L
Zm00001d022478	ZmSRC2L13	-0.650569	Down	0.0799528	0.34505	LT1h-L
Zm00001d011919	ZmSRC2L14	0.487086	Up	0.00150057	0.0250035	LT1h-L
Zm00001d012336	ZmSRC2L15	0.228677	Up	0.0498246	0.260298	LT1h-L
Zm00001d031892	ZmSRC2L1	0.389821	Up	0.14212	0.329219	LT1h-R
Zm00001d004483	ZmSRC2L2	-0.310267	Down	0.00333592	0.0349323	LT1h-R
Zm00001d005315	ZmSRC2L3	0.339005	Up	0.297373	0.513969	LT1h-R
Zm00001d040838	ZmSRC2L4	0	NA	NA	NA	LT1h-R
Zm00001d042214	ZmSRC2L5	-1.66963	Down	4.77896e-07	4.47457e-05	LT1h-R
Zm00001d043082	ZmSRC2L6	0.462647	Up	0.186903	0.389752	LT1h-R
Zm00001d043990	ZmSRC2L7	2.32036	Up	0.0204854	0.103528	LT1h-R
Zm00001d051926	ZmSRC2L8	0	NA	NA	NA	LT1h-R
Zm00001d052662	ZmSRC2L9	-0.0526388	Down	0.791319	0.889561	LT1h-R
Zm00001d016635	ZmSRC2L10	-0.231738	Down	0.602974	0.770622	LT1h-R
Zm00001d037892	ZmSRC2L11	0.361346	Up	0.469101	0.669775	LT1h-R
Zm00001d019750	ZmSRC2L12	0.0773854	Up	0.809568	0.900777	LT1h-R
Zm00001d022478	ZmSRC2L13	0.22708	Up	0.501898	0.695005	LT1h-R
Zm00001d011919	ZmSRC2L14	-1.44581	Down	8.0619e-07	6.76525e-05	LT1h-R
Zm00001d012336	ZmSRC2L15	-0.0951042	Down	0.653063	0.803264	LT1h-R
Zm00001d031892	ZmSRC2L1	0.236081	Up	0.400143	0.999429	LT3h-L
Zm00001d004483	ZmSRC2L2	0	NA	NA	NA	LT3h-L
Zm00001d005315	ZmSRC2L3	0.166909	Up	0.22683	0.993556	LT3h-L
Zm00001d040838	ZmSRC2L4	0	NA	NA	NA	LT3h-L
Zm00001d042214	ZmSRC2L5	-0.0933451	Down	0.673236	0.999429	LT3h-L
Zm00001d043082	ZmSRC2L6	-0.294393	Down	0.472995	0.999429	LT3h-L
Zm00001d043990	ZmSRC2L7	0	NA	NA	NA	LT3h-L
Zm00001d051926	ZmSRC2L8	0	NA	NA	NA	LT3h-L
Zm00001d052662	ZmSRC2L9	-0.53373	Down	0.120483	0.88156	LT3h-L
Zm00001d016635	ZmSRC2L10	-0.51288	Down	0.168001	0.942875	LT3h-L
Zm00001d037892	ZmSRC2L11	0.322227	Up	0.401765	0.999429	LT3h-L
Zm00001d019750	ZmSRC2L12	-0.181218	Down	0.664768	0.999429	LT3h-L
Zm00001d022478	ZmSRC2L13	-0.0557528	Down	0.896675	0.999429	LT3h-L
Zm00001d011919	ZmSRC2L14	0.083404	Up	0.603129	0.999429	LT3h-L
Zm00001d012336	ZmSRC2L15	0.019018	Up	0.881406	0.999429	LT3h-L
Zm00001d031892	ZmSRC2L1	1.09556	Up	8.28536e-06	0.000342351	LT3h-R
Zm00001d004483	ZmSRC2L2	-0.297096	Down	0.638089	0.856188	LT3h-R
Zm00001d005315	ZmSRC2L3	0.851584	Up	0.000337605	0.00739986	LT3h-R
Zm00001d040838	ZmSRC2L4	0	NA	NA	NA	LT3h-R
Zm00001d042214	ZmSRC2L5	-1.79468	Down	3.59851e-16	1.20565e-13	LT3h-R
Zm00001d043082	ZmSRC2L6	0.268746	Up	0.421846	0.734477	LT3h-R
Zm00001d043990	ZmSRC2L7	1.29611	Up	0.213436	0.556739	LT3h-R
Zm00001d051926	ZmSRC2L8	0	NA	NA	NA	LT3h-R
Zm00001d052662	ZmSRC2L9	-0.0730147	Down	0.740297	0.904304	LT3h-R
Zm00001d016635	ZmSRC2L10	-0.938187	Down	0.000398382	0.00847458	LT3h-R
Zm00001d037892	ZmSRC2L11	1.00651	Up	0.0513492	0.272301	LT3h-R
Zm00001d019750	ZmSRC2L12	0.450403	Up	0.0290584	0.193355	LT3h-R
Zm00001d022478	ZmSRC2L13	0.775735	Up	0.00246933	0.0348757	LT3h-R
Zm00001d011919	ZmSRC2L14	-1.22979	Down	1.17486e-08	1.06948e-06	LT3h-R
Zm00001d012336	ZmSRC2L15	-0.00415369	Down	0.982235	0.992668	LT3h-R
Zm00001d031892	ZmSRC2L1	0.0453713	Up	0.86003	0.975611	LT6h-L
Zm00001d004483	ZmSRC2L2	0.536745	Up	0.275934	0.741026	LT6h-L
Zm00001d005315	ZmSRC2L3	0.113451	Up	0.533245	0.886926	LT6h-L
Zm00001d040838	ZmSRC2L4	0	NA	NA	NA	LT6h-L
Zm00001d042214	ZmSRC2L5	0.156027	Up	0.47298	0.861076	LT6h-L
Zm00001d043082	ZmSRC2L6	0.281369	Up	0.520219	0.882196	LT6h-L
Zm00001d043990	ZmSRC2L7	0	NA	NA	NA	LT6h-L
Zm00001d051926	ZmSRC2L8	0	NA	NA	NA	LT6h-L
Zm00001d052662	ZmSRC2L9	-0.383327	Down	0.255314	0.719607	LT6h-L
Zm00001d016635	ZmSRC2L10	-0.574794	Down	0.138122	0.581157	LT6h-L
Zm00001d037892	ZmSRC2L11	-0.402068	Down	0.242533	0.707683	LT6h-L
Zm00001d019750	ZmSRC2L12	-0.169933	Down	0.625477	0.92004	LT6h-L
Zm00001d022478	ZmSRC2L13	-0.435509	Down	0.30266	0.756282	LT6h-L
Zm00001d011919	ZmSRC2L14	0.349542	Up	0.0218838	0.234551	LT6h-L
Zm00001d012336	ZmSRC2L15	-0.0345883	Down	0.784116	0.961404	LT6h-L
Zm00001d031892	ZmSRC2L1	0.163994	Up	0.508307	0.775283	LT6h-R
Zm00001d004483	ZmSRC2L2	-0.533692	Down	0.224853	0.526175	LT6h-R
Zm00001d005315	ZmSRC2L3	0.253349	Up	0.314399	0.619978	LT6h-R
Zm00001d040838	ZmSRC2L4	0	NA	NA	NA	LT6h-R
Zm00001d042214	ZmSRC2L5	-2.08543	Down	1.8913e-17	4.35611e-15	LT6h-R
Zm00001d043082	ZmSRC2L6	0.393722	Up	0.262155	0.568198	LT6h-R
Zm00001d043990	ZmSRC2L7	0	NA	NA	NA	LT6h-R
Zm00001d051926	ZmSRC2L8	0	NA	NA	NA	LT6h-R
Zm00001d052662	ZmSRC2L9	-0.21297	Down	0.425838	0.715967	LT6h-R
Zm00001d016635	ZmSRC2L10	-1.24206	Down	0.000384896	0.00625068	LT6h-R
Zm00001d037892	ZmSRC2L11	0.355437	Up	0.490958	0.762405	LT6h-R
Zm00001d019750	ZmSRC2L12	-0.0828606	Down	0.741653	0.90276	LT6h-R
Zm00001d022478	ZmSRC2L13	0.525724	Up	0.089861	0.314143	LT6h-R
Zm00001d011919	ZmSRC2L14	-1.32912	Down	1.7839e-11	1.82033e-09	LT6h-R
Zm00001d012336	ZmSRC2L15	-0.257451	Down	0.173096	0.456535	LT6h-R
Zm00001d031892	ZmSRC2L1	0.770914	Up	0.000433367	0.00379797	LT12h-L
Zm00001d004483	ZmSRC2L2	0	NA	NA	NA	LT12h-L
Zm00001d005315	ZmSRC2L3	1.43536	Up	1.4293e-08	4.40665e-07	LT12h-L
Zm00001d040838	ZmSRC2L4	0	NA	NA	NA	LT12h-L
Zm00001d042214	ZmSRC2L5	1.59545	Up	9.02719e-10	3.45169e-08	LT12h-L
Zm00001d043082	ZmSRC2L6	-0.0271527	Down	0.945049	0.972571	LT12h-L
Zm00001d043990	ZmSRC2L7	0	NA	NA	NA	LT12h-L
Zm00001d051926	ZmSRC2L8	0	NA	NA	NA	LT12h-L
Zm00001d052662	ZmSRC2L9	-0.437559	Down	0.244169	0.437646	LT12h-L
Zm00001d016635	ZmSRC2L10	-0.65799	Down	0.10815	0.25469	LT12h-L
Zm00001d037892	ZmSRC2L11	-0.445118	Down	0.238726	0.431264	LT12h-L
Zm00001d019750	ZmSRC2L12	0.190607	Up	0.578386	0.746797	LT12h-L
Zm00001d022478	ZmSRC2L13	-0.863814	Down	0.0395381	0.127134	LT12h-L
Zm00001d011919	ZmSRC2L14	1.17811	Up	1.61435e-09	5.93917e-08	LT12h-L
Zm00001d012336	ZmSRC2L15	0.00532749	Up	0.970226	0.985383	LT12h-L
Zm00001d031892	ZmSRC2L1	0.4465	Up	0.130478	0.237	LT12h-R
Zm00001d004483	ZmSRC2L2	-0.37831	Down	0.00434685	0.0175224	LT12h-R
Zm00001d005315	ZmSRC2L3	0.474491	Up	0.0292251	0.0752893	LT12h-R
Zm00001d040838	ZmSRC2L4	0	NA	NA	NA	LT12h-R
Zm00001d042214	ZmSRC2L5	-1.82235	Down	3.11787e-16	2.9763e-14	LT12h-R
Zm00001d043082	ZmSRC2L6	0.759438	Up	0.0536124	0.120018	LT12h-R
Zm00001d043990	ZmSRC2L7	1.92628	Up	0.0231927	0.0630806	LT12h-R
Zm00001d051926	ZmSRC2L8	0	NA	NA	NA	LT12h-R
Zm00001d052662	ZmSRC2L9	-0.710434	Down	0.00559571	0.0212343	LT12h-R
Zm00001d016635	ZmSRC2L10	-1.27906	Down	2.27677e-05	0.000245629	LT12h-R
Zm00001d037892	ZmSRC2L11	0.126652	Up	0.819049	0.884057	LT12h-R
Zm00001d019750	ZmSRC2L12	0.0196508	Up	0.933181	0.958298	LT12h-R
Zm00001d022478	ZmSRC2L13	0.721045	Up	0.0231259	0.0629338	LT12h-R
Zm00001d011919	ZmSRC2L14	-0.52157	Down	0.0296206	0.0760321	LT12h-R
Zm00001d012336	ZmSRC2L15	-0.257649	Down	0.177904	0.299984	LT12h-R
Zm00001d031892	ZmSRC2L1	0.880755	Up	9.40585e-05	0.000541082	LT24h-L
Zm00001d004483	ZmSRC2L2	0	NA	NA	NA	LT24h-L
Zm00001d005315	ZmSRC2L3	2.33145	Up	2.14284e-55	3.80098e-53	LT24h-L
Zm00001d040838	ZmSRC2L4	0	NA	NA	NA	LT24h-L
Zm00001d042214	ZmSRC2L5	2.29452	Up	6.67712e-34	5.84943e-32	LT24h-L
Zm00001d043082	ZmSRC2L6	-0.370603	Down	0.384977	0.524772	LT24h-L
Zm00001d043990	ZmSRC2L7	0	NA	NA	NA	LT24h-L
Zm00001d051926	ZmSRC2L8	0	NA	NA	NA	LT24h-L
Zm00001d052662	ZmSRC2L9	-0.348601	Down	0.282348	0.418783	LT24h-L
Zm00001d016635	ZmSRC2L10	-1.00005	Down	0.00932802	0.0277219	LT24h-L
Zm00001d037892	ZmSRC2L11	-1.08743	Down	0.0338021	0.079289	LT24h-L
Zm00001d019750	ZmSRC2L12	0.474186	Up	0.205802	0.330178	LT24h-L
Zm00001d022478	ZmSRC2L13	-0.32432	Down	0.423968	0.562817	LT24h-L
Zm00001d011919	ZmSRC2L14	1.52525	Up	5.10322e-32	4.14888e-30	LT24h-L
Zm00001d012336	ZmSRC2L15	0.0606073	Up	0.571246	0.693263	LT24h-L
Zm00001d031892	ZmSRC2L1	0.832685	Up	0.0221965	0.0767326	LT24h-R
Zm00001d004483	ZmSRC2L2	-0.242065	Down	0.0621425	0.157239	LT24h-R
Zm00001d005315	ZmSRC2L3	0.882447	Up	0.00819223	0.0366232	LT24h-R
Zm00001d040838	ZmSRC2L4	0	NA	NA	NA	LT24h-R
Zm00001d042214	ZmSRC2L5	-1.87768	Down	1.1766e-08	3.68265e-07	LT24h-R
Zm00001d043082	ZmSRC2L6	0.687647	Up	0.0463336	0.127867	LT24h-R
Zm00001d043990	ZmSRC2L7	1.5445	Up	0.16776	0.310933	LT24h-R
Zm00001d051926	ZmSRC2L8	0	NA	NA	NA	LT24h-R
Zm00001d052662	ZmSRC2L9	-0.572756	Down	0.0830933	0.191829	LT24h-R
Zm00001d016635	ZmSRC2L10	-1.1441	Down	0.000213745	0.00194533	LT24h-R
Zm00001d037892	ZmSRC2L11	-0.0345817	Down	0.954939	0.974075	LT24h-R
Zm00001d019750	ZmSRC2L12	0.244916	Up	0.487936	0.641756	LT24h-R
Zm00001d022478	ZmSRC2L13	0.700255	Up	0.0230426	0.0787172	LT24h-R
Zm00001d011919	ZmSRC2L14	0.221273	Up	0.536981	0.682398	LT24h-R
Zm00001d012336	ZmSRC2L15	-0.0364862	Down	0.891553	0.936855	LT24h-R
